# Supplementary material for: Targeting FGFR signaling overcomes therapeutic resistance and immune evasion in oncogenic PIK3CA-driven serous-like endometrial cancer
Source: Nat Commun. 2026 May 4;17:5994. doi: 10.1038/s41467-026-72544-z (PMC13347040; doi:10.1038/s41467-026-72544-z)
Supplement: Supplementary file 4 — Source Data [file 41467_2026_72544_MOESM4_ESM.xlsx]

## Sheet: Transcriptome data 1
Transcriptome data (CPM, Counts per million mapped reads) for Figure 2c, d and Supplementrary Figure 2g
Gene	Primary Tumor 1	Primary Tumor 2	Primary Tumor 3	Recurrent Tumor 1	Recurrent Tumor 2	Recurrent Tumor 3	Recurrent Tumor 4	Recurrent Tumor 5	Recurrent Tumor 6	Recurrent Tumor 7	Recurrent Tumor 8	Recurrent Tumor 9
Actc1	0.836	0	0.418	0	0.12025	0	0	0.9105	26.1905	12.6215	163.655	7.3295
Ace	0.418	0.59	0.504	0.540333	0.391	0.219	0	0.9545	17.428	9.777	6.0785	44.4635
Acads	126.206	122.214	124.21	198.252	121.73	111.007	96.169	168.005	44.4245	178.191	75.6885	130.994
Acvr1b	45.551	23.321	34.436	75.6423	82.329	43.599	38.987	101.31	107.999	52.729	79.699	105.221
Acvrl1	0	0	0	0.851667	0.28725	0	0	1.6495	18.882	7.573	34.9745	22.0165
Abca1	295.874	0.886	148.38	139.408	109.086	50.054	1.733	74.9335	59.479	276.672	126.089	294.2
Acsm3	0	0	0	0	0	0.1095	0	0.3475	0.861	0	0.62	3.8395
Abcg2	74.387	164.723	119.555	170.309	129.345	191.372	239.123	189.284	169.691	99.5995	74.456	150.082
Acpp	0	0.59	0.295	11.828	17.3495	3.348	0.866	15.935	3.865	4.4225	6.495	3.2175
Abl2	2.925	7.085	5.005	3.226	4.32625	3.712	5.198	1.258	8.5905	1.0535	4.365	3.3865
Acsl5	135.4	184.206	159.803	64.0717	36.7687	111.056	72.776	63.9955	107.124	94.318	83.005	134.185
Acyp2	119.52	39.262	79.391	24.9697	14.3023	28.97	38.121	14.58	49.743	92.981	22.4125	42.282
Ackr3	2.507	9.151	5.829	64.0993	67.919	87.761	34.655	80.7965	138.613	156.035	124.452	162.031
Acox1	94.446	77.343	85.8945	70.967	82.3067	45.1075	31.19	60.771	126.986	91.225	74.3565	104.752
Ablim1	18.388	5.018	11.703	32.1137	59.7482	13.624	15.595	57.895	83.2055	73.195	41.774	105.206
Acvr1c	0.418	0	0.209	0.340667	0.1505	0	0	0.3475	0	1.0095	0.93	0.1745
Abcb4	1.672	0	0.836	0.170333	0.06025	0	0	0	1.129	1.0095	3.41	3.1415
Acot7	479.333	464.058	471.696	446.375	501.686	524.578	556.22	678.929	629.44	303.759	317.389	515.165
Acvr2a	95.699	82.066	88.8825	75.2457	70.6377	71.258	89.238	97.9365	195.85	179.589	258.117	195.648
Adam17	148.355	90.922	119.638	180.463	134.776	119.064	129.092	118.419	77.4675	108.672	77.5065	122.127
Adam10	389.067	419.187	404.127	364.175	235.847	320.567	309.3	325.623	297.113	393.172	303.853	413.964
Ablim2	1.672	0	0.836	0.475667	1.385	0	0	1.302	1.397	20.4465	2.113	3.125
A2m	0	0	0	0	0	0	0	0	0	1.5145	0	2.4265
Aars	2755.64	2644.42	2700.03	2075.66	3280.81	2100.06	2880.73	2355.7	2021.95	2513.81	1536.19	749.433
Acaa1a	162.564	120.443	141.504	183.146	156.421	125.062	76.242	135.63	113.837	186.717	187.331	146.428
Abcb9	1.254	1.181	1.2175	2.069	1.997	0.83	0	3.167	1.397	5.607	1.803	3.6265
Adam28	0.418	0.295	0.3565	0	0	0	0	0	0	0	0.31	0
Acad11	51.402	35.129	43.2655	51.0633	57.5005	22.235	25.125	41.2255	16.952	55.4325	30.705	24.105
Acot12	0.418	0	0.209	0	0	0	0	0	0.861	0.2525	0.31	0
Actr2	517.78	731.807	624.793	521.777	562.099	563.276	694.842	495.732	410.552	549.992	441.592	726.737
Adamts5	4.597	1.771	3.184	49.5233	54.363	7.673	43.319	16.234	53.0905	48.6805	35.787	81.0245
Acbd3	173.847	141.107	157.477	176.363	188.959	142.683	152.484	153.659	168.945	136.745	118.078	155.705
Abcc5	164.653	160	162.327	121.418	153.914	79.4095	94.436	117.452	74.1755	84.5405	61.8475	92.9565
Acox2	1.254	0	0.627	0.811333	0.563	0.3055	0	5.819	24.0475	6.3105	176.03	3.043
Acvr1	51.82	87.38	69.6	110.679	102.16	96.333	64.979	145.671	71.059	140.941	94.5465	80.206
Acaa1b	2.09	0	1.045	5.741	5.095	1.6425	0.866	1.39	3.3295	2.0295	8.6485	5.257
Abcb5	0	0	0	0	0	0	0	0	0	0	0	0
Abcc4	125.371	154.096	139.733	234.609	181.919	193.901	213.131	209.341	156.929	104.737	99.383	152.722
Acsbg2	0	0	0	0	0	0	0	0	2.5825	0.296	0.93	0
Acmsd	0	0	0	0	0	0	0	0	0	0	0	0
Acaa2	439.215	182.14	310.678	247.155	232.74	184.653	128.225	272.06	143.815	269.553	150.023	252.795
Acot9	227.756	468.486	348.121	304.01	303.387	335.221	407.201	202.198	497.284	522.303	389.263	433.303
Actn1	534.914	1134.17	834.541	1215.81	1693.44	600.18	663.652	590.638	1017.27	777.813	923.12	623.353
Actb	21583	18286.9	19934.9	19147.8	19204.5	21070.2	23818.7	16964.3	20396.7	24473.9	17604.3	21560
Acta2	61.432	113.063	87.2475	147.368	560.018	16.536	179.342	83.6645	615.739	1223.48	531.493	211.768
Ackr2	0	0	0	0	0	0	0	0	4.3045	0	0.873	1.9195
Acsl1	28.417	22.14	25.2785	29.2693	28.3398	28.5615	34.655	45.993	32.1045	47.622	13.3155	39.9365
Acadvl	608.465	318.228	463.346	533.346	674.556	435.346	532.827	488.975	315.438	512.946	315.953	565.845
Acadm	473.901	283.985	378.943	416.512	262.937	179.25	193.204	323.028	175.363	693.442	344.278	264.28
Actn4	1324.75	2521.32	1923.04	1599.72	2172.15	1078.64	1241.53	1080.91	1116.96	804.326	694.917	871.141
Abhd6	332.65	72.029	202.339	67.205	74.4693	42.2905	13.862	54.9435	45.3815	31.884	68.7685	43.078
Acp5	4.597	1.181	2.889	0.271	0.28725	0.588	1.733	1.5615	75.7575	86.7135	53.518	151.9
Acsm4	0	0	0	0	0	0	0	0	0	0.2525	0	0
Acd	39.701	53.727	46.714	49.3307	43.4102	37.683	25.992	66.436	84.696	57.511	267.531	38.251
Acacb	18.388	9.151	13.7695	8.12767	12.2865	1.7465	0	12.1175	1.722	4.17	0.816	7.4935
Abcb1b	282.084	48.413	165.249	59.662	59.0235	71.462	73.643	57.4945	93.712	1525.64	243.929	189.818
Abcf1	1204.39	1271.44	1237.91	1168.11	986.796	1507.63	1586.35	1406.09	1338.88	1063.57	1502.82	898.103
Acad9	40.119	90.332	65.2255	60.376	60.142	63.2815	64.113	90.6355	60.71	55.734	58.8915	41.022
Acap1	0.836	0.59	0.713	5.814	1.913	0.6975	0	10.424	9.7375	31.301	3.1	4.581
Adam23	139.579	12.103	75.841	131.189	207.198	147.478	273.778	97.4265	50.1235	140.203	19.925	60.66
Adam19	21.313	5.904	13.6085	8.41033	16.7558	1.395	0.866	2.1245	13.66	24.2525	7.4895	25.8225
Acot3	0	0	0	0	0.1505	0	0	0	0	0	0.93	0
Adam12	19.641	97.417	58.529	12.3283	11.2295	0.7665	1.733	4.249	28.1615	25.3835	13.576	50.2275
Acsm2	0	0	0	0	0	0	0	0	13.774	2.0195	59.2125	0.5235
Acta1	0.418	0.59	0.504	0.440333	1.3425	0	0	0.607	167.261	10.9855	235.61	14.4525
Acly	432.11	417.416	424.763	159.692	147.085	177.844	153.35	127.748	115.6	291.446	129.772	242.177
Abhd2	803.207	621.106	712.157	926.692	1448.69	160.225	140.355	129.315	336.168	1177.34	356.423	451.403
Acsbg1	977.89	11.808	494.849	29.461	45.2365	2.8535	6.065	1.6055	29.675	590.923	91.791	100.199
Adamts2	230.264	90.627	160.446	103.332	179.29	9.174	5.198	11.1935	146.492	110.755	155.703	127.761
Aadat	2.925	0.59	1.7575	0.170333	0	0	0	0	0	0	0	0.5235
Actr1a	243.637	427.453	335.545	327.532	305.071	246.2	253.851	288.919	272.45	279.453	257.386	255.162
Adamdec1	0	0	0	0.170333	0	0	0	0	0.861	0.505	0	0.6815
Acvr2b	10.448	9.446	9.947	19.0007	15.8742	15.1925	12.996	18.75	57.221	23.7135	215.583	19.109
Acsl4	514.855	489.741	502.298	496.353	699.73	143.231	111.764	111.466	318.265	320.879	396.712	314.534
Adat1	90.685	68.487	79.586	72.6237	41.8092	82.7335	104.833	104.974	83.821	55.2875	51.935	59.122
Actn3	35.522	7.085	21.3035	2.61533	9.26875	1.4005	0	2.2565	31.795	7.791	251.445	3.708
Acy1	0	0	0	0.170333	0.13675	0.634	0	1.6495	1.722	0.2525	1.24	0.158
Abhd4	74.804	38.376	56.59	80.3963	85.8042	32.6715	14.729	57.855	23.5325	80.7055	66.078	47.452
Abat	45.969	4.428	25.1985	12.6827	36.066	11.1885	4.332	22.5585	9.03	19.418	16.547	21.46
Abra	0.418	0	0.209	0	0.06025	0	0	0	0	0.505	0.31	0.1745
Actr1b	342.679	442.508	392.593	378.64	369.646	377.171	430.594	423.063	339.552	407.918	352.207	316.389
Ackr4	0	0	0	0	0.06025	0.1095	0	0.3035	2.5825	0.505	1.55	2.2685
Acad10	33.85	11.513	22.6815	22.4357	26.0995	13.799	11.263	27.6475	9.93	13.583	10.689	13.2905
Acadsb	99.879	64.649	82.264	68.3163	70.568	59.42	25.125	84.6535	30.7835	76.8265	43.3835	60.5675
Abcd2	3.343	7.97	5.6565	46.444	13.0525	14.5355	12.129	25.3915	6.4475	17.913	12.0185	29.717
Adcy9	234.861	25.387	130.124	57.7493	71.5775	24.059	16.461	51.9965	20.9885	181.952	24.185	22.06
Abl1	889.713	432.472	661.092	1023.95	1186.9	1216.87	1187.82	968.785	572.179	719.539	547.677	751.867
Adamts1	804.043	814.168	809.106	829.045	1162.2	290.364	403.736	342.2	372.987	455.446	640.28	833.521
Ada	45.969	39.557	42.763	31.4013	37.6863	24.391	13.862	28.25	58.659	60.919	171.722	53.565
Actn2	0	0	0	0.27	0.5905	0.392	0.866	0.3475	3.4435	0	0.31	0.698
Abcb1a	9.194	0.886	5.04	5.75067	8.355	1.833	0	1.346	22.536	30.869	82.3265	17.146
Acadl	636.464	272.177	454.321	282.753	340.67	272.567	185.407	253.144	173.991	446.139	152.622	218.618
Adamts3	6.686	33.653	20.1695	19.4217	30.1472	3.6375	0.866	5.4235	2.4685	3.927	12.76	18.0625
Adar	100.714	198.376	149.545	172.199	152.321	308.615	88.371	108.915	327.563	110.769	135.299	127.963
Actr3	845.833	1243.69	1044.76	1015.06	1113.45	974.613	1007.61	1035.62	1011.31	952.993	970.299	1112.99
Acsl3	321.366	317.343	319.355	397.697	415.321	478.543	344.822	523.067	209.674	145.498	180.078	245.088
Acaca	348.112	286.346	317.229	158.481	145.79	262.669	250.386	122.739	160.143	126.191	90.1125	194.572
Acot8	10.865	11.513	11.189	4.84767	7.7925	7.4875	6.931	11.4575	2.4685	5.6605	5.1485	7.662
Abcc1	433.364	953.209	693.286	615.128	901.226	301.428	350.886	392.384	206.431	429.091	220.123	263.342
Acat1	316.352	212.841	264.596	204.947	197.869	303.204	191.471	310.264	175.688	160.138	122.493	156.517
Aanat	0	0	0	0	0.153	0	0	0	0	0	0.62	0.1745
Abcg1	14.209	0	7.1045	5.31	8.61275	1.752	0	3.3425	32.1205	65.1455	25.7235	110.218
Adcy7	303.815	42.509	173.162	22.366	25.8168	5.3435	6.065	4.297	74.8395	97.67	79.6795	117.089
Acox3	88.177	58.45	73.3135	71.846	75.9665	60.645	38.121	75.985	35.1265	104.03	46.5825	67.6735
Acot6	8.776	3.247	6.0115	1.768	2.7995	2.6455	0	0	1.99	3.2915	5.0095	2.961
Adamts8	0	0	0	0.135	0	14.8905	0	0.3035	5.1655	0	1.183	3.25
Abcf3	282.084	207.527	244.805	232.184	231.363	194.613	151.618	233.061	233.339	274.578	526.668	178.32
Ache	0	0	0	0.305333	0.3035	0	0	0	1.722	0	0	0.349
Anpep	21.731	23.911	22.821	71.9127	77.452	100.431	96.169	47.629	211.85	98.1715	567.773	170.643
Ap2s1	638.554	565.313	601.933	558.912	631.118	487.087	533.694	609.942	619.878	525.707	424.808	577.763
Ap2b1	691.209	746.862	719.035	605.356	602.065	708.371	642.858	597.859	677.082	482.424	414.13	746.135
Anxa3	7.104	65.535	36.3195	26.9187	43.2477	3.2915	15.595	8.1105	113.443	51.9145	28.7215	48.684
Adgrb1	0	0	0	0	0.06025	0	0	0	0	0	3.41	0
Adrb2	18.806	5.904	12.355	17.842	15.928	11.4855	6.931	18.9745	103.115	46.8495	258.714	68.2025
Adgre5	111.58	78.524	95.052	28.0697	42.6165	38.8295	14.729	22.4755	141.379	131.457	358.385	291.528
Agmat	0	0	0	0	0	0	0	0	0	2.063	1.24	0
Apol7c	0	0	0	0	0	0	0	0	0	0	0.93	0.349
Arhgef9	8.776	6.79	7.783	7.95433	16.1178	5.6595	11.263	16.973	1.397	4.762	4.618	4.657
Anxa1	1155.08	2535.49	1845.29	2410.11	2641.78	1875.67	2307.19	2246.28	3578.02	3146.86	1982.76	3545
Arfip2	112.833	107.749	110.291	89.933	95.041	101.034	76.242	111.773	68.6665	75.458	70.8575	70.2145
Apol10a	0	0	0	0.135	0.21325	0	0	0.3035	0.861	1.0095	2.79	0.491
Arhgef2	220.652	650.626	435.639	349.79	518.411	248.468	279.843	365.207	173.27	504.945	279.647	154.522
Atf1	498.139	368.708	433.423	452.159	391.522	544.145	647.19	428.773	415.339	512.495	392.229	297.781
Ankrd46	242.383	216.679	229.531	130.391	182.793	79.8605	68.444	112.267	68.3415	111.445	112.147	87.039
Amotl1	318.441	380.516	349.478	218.188	256.253	211.466	78.841	197.853	140.526	242.025	192.169	164.311
Aqp9	0.418	0.295	0.3565	0	0	0	0	0.3475	0	2.9515	0.93	4.014
Ascl2	0	0	0	1.35067	1.096	3.332	0	2.8635	0.861	2.6555	0.873	1.505
Ang4	0	0	0	0	0.48125	0	0	0	0	0	0.563	0
Aebp2	0	0.295	0.1475	1.66367	1.17875	0.5475	0	0.3035	0.268	0.5925	0.62	0.6815
Appbp2	186.802	191.882	189.342	162.225	131.613	165.505	109.165	166.208	133.528	160.601	136.998	186.026
Alkbh2	48.895	38.376	43.6355	35.6547	31.8588	28.382	10.397	35.107	20.8165	42.302	26.6905	21.007
Agt	27.999	0.59	14.2945	2.171	8.524	13.444	0.866	18.2175	39.0305	182.273	41.6795	45.134
Adra2a	1.254	0	0.627	0.340667	0.36125	0.1095	0	0.3035	12.0525	7.791	34.2975	2.094
Apip	170.086	75.277	122.681	171.026	181.725	325.841	229.592	318.111	264.113	367.92	140.72	149.4
Arhgef18	174.683	131.66	153.171	258.498	269.296	245.323	162.014	338.541	154.653	157.163	162.291	136.885
Atf3	48.059	33.653	40.856	64.4697	71.1358	22.173	25.992	58.6465	355.528	622.194	583.21	1261.38
Arhgef12	199.757	247.38	223.569	190.311	199.527	159.654	110.897	160.481	107.602	159.62	111.892	162.473
Aff1	213.966	248.56	231.263	266.514	303.697	182.699	129.958	269.215	103.969	177.703	111.812	152.324
Adgre1	0	0	0	0	0.21075	0.196	0	0	63.705	38.8735	61.3825	157.238
Aoc1	0	0	0	0	0	0	0	0	1.722	0.5485	10.1735	0.491
Agtr1a	0.418	0	0.209	2.505	1.9265	1.4235	2.599	3.211	3.1185	16.539	2.676	10.722
Agr2	0.418	1.181	0.7995	0.170333	0	0	0	0	1.129	0	0.253	0.158
Aimp1	302.143	392.619	347.381	396.38	320.019	395.584	309.3	587.083	610.598	504.532	407.608	278.781
Ampd1	0	0	0	0	0.06025	0	0	0	6.887	2.568	58.9845	0.8725
Amotl2	336.829	1169.59	753.211	1220.13	1533.53	361.661	523.297	755.975	891.876	711.535	743.129	331.647
Agtr1b	0	0	0	0	0	0	0	0	0	0	0	0
Adra2b	0	0	0	0	0	0	0	0	38.7395	14.136	273.432	5.2355
Asxl1	73.969	72.915	73.442	96.5963	79.4995	82.1305	59.781	121.815	59.847	57.8605	50.4835	70.3185
Aifm1	675.329	436.604	555.966	346.559	346.308	376.575	324.895	218.076	202.832	268.464	191.577	169.72
Apol9b	11.283	3.542	7.4125	26.9623	21.1687	119.672	0.866	1.0425	118.421	4.3885	7.931	2.612
Asph	1392.45	1080.44	1236.45	862.481	775.972	1276.81	905.373	1057.55	2527.9	1291.42	2463.1	2132
Ak2	1065.23	1067.16	1066.19	719.069	645.243	867.879	805.739	568.735	800.866	599.701	571.996	572.701
Arg1	3667.09	62.878	1864.98	0.135	0.301	1.314	0	0.607	186.371	382.931	1196.5	733.108
Alx3	0	0	0	3.37833	0.90175	0	0	3.039	0	0	0	0.158
Akap8	54.327	55.203	54.765	59.836	39.4635	66.147	60.647	82.635	82.2525	65.9385	63.417	52.387
Atp1b1	19.641	40.148	29.8945	154.892	431.622	291.228	267.713	134.517	258.079	127.355	247.457	91.1185
Arpc2	4143.5	3854.16	3998.83	2868.8	3680.5	2651.86	3785.24	2862.24	3378.98	2873.71	2064.37	3148.41
Agtpbp1	102.804	89.742	96.273	141.771	142.421	202.32	183.674	187.068	182.637	161.106	136.904	151.882
Ap1g1	165.071	205.461	185.266	160.129	164.616	148.51	134.29	147.827	112.06	136.45	182.094	142.654
Anxa2	4359.55	9085.44	6722.5	3313.45	3623.89	3112.63	4345.79	3602.01	4733.18	3467.02	2681.31	4880.11
Agl	249.905	252.103	251.004	253.09	285.799	148.673	173.277	243.81	56.518	144.964	57.353	119.465
Aire	0	0	0	0	0	0.1095	0	0	1.722	0.505	3.1	0
Anxa4	680.762	875.57	778.166	441.212	544.164	348.7	412.4	344.707	364.977	457.243	323.37	440.841
Amfr	797.357	585.091	691.224	539.132	533.778	515.308	648.923	483.24	632.309	1270.55	532.174	721.992
Atf6	368.589	416.235	392.412	251.511	361.503	151.198	272.045	205.114	166.591	185.694	156.013	168.5
Angptl3	0	0	0	0.135	0	0	0	0	0	0	0.31	0.698
Aldh18a1	571.272	814.759	693.015	360.512	536.422	540.447	345.688	452.307	248.464	298.644	268.277	137.19
Arpc5	328.889	400.59	364.74	254.902	234.623	204.606	184.54	256.112	363.584	363.132	335.961	450.374
Arhgap1	244.055	313.21	278.632	317.606	367.901	212.709	253.851	250.091	368.135	445.939	812.941	326.761
Atp5b	4606.95	5005.45	4806.2	3727.96	3854.17	4022.36	4013.97	4191.12	2726.93	2468.78	2113.72	2702.83
Atp5s	57.67	64.945	61.3075	68.7583	69.375	62.4395	55.449	81.6365	39.1835	46.263	28.3295	37.717
Atg7	158.803	144.944	151.873	155.316	182.789	129.036	160.281	165.873	133.029	152.168	97.558	193.079
Aldoart2	0	0	0	0.135	0.06025	0	0	0	23.244	13.3785	142.606	3.8395
Arpc4	1096.16	844.279	970.217	724.827	758.258	860.032	1043.13	619.64	1116.13	677.301	793.572	820.038
Adra1b	6.269	0.886	3.5775	9.72667	20.5165	15.575	14.729	14.0085	20.148	7.2725	3.2065	9.0525
Adora1	0	0	0	0	0.06025	0	0	0	1.99	0	0	1.2815
Antxr1	569.6	665.091	617.346	1842	1347.33	1689.78	2300.26	1737.55	512.9	509.148	804.035	447.216
Ankrd10	193.906	192.177	193.041	169.53	97.3588	212.067	152.484	256.192	187.344	200.723	258.543	150.96
Api5	526.556	687.822	607.189	624.745	491.966	790.968	713.902	697.838	595.479	554.659	522.171	526.41
Atp5a1	2639.89	2982.72	2811.31	2533.12	2348.74	3091.52	2870.34	2826.45	2021.83	1911.72	1472.56	1931.23
Aldh5a1	52.238	33.358	42.798	50.0207	70.025	33.2735	32.923	44.4885	19.152	40.617	22.0795	36.4785
Ap3b1	208.115	197.49	202.803	189.428	219.768	148.815	128.225	189.136	124.612	164.499	135.189	168.832
Amhr2	0.836	0.295	0.5655	4.503	0.632	1.464	2.599	6.558	57.6215	15.9465	283.997	7.466
Atg5	104.475	93.284	98.8795	92.2503	91.138	136.59	108.298	88.687	128.263	107.041	103.885	76.83
Ankrd55	0	0.295	0.1475	0.27	0.1505	0	0.866	0.3035	0	1.733	1.069	0.158
Akt2	103.222	122.214	112.718	105.143	100.957	124.689	100.501	112.552	74.942	105.876	117.173	77.0755
Aipl1	5.851	2.066	3.9585	1.35767	2.995	0.5475	2.599	0.651	0	1.3935	1.942	1.189
Adi1	418.32	461.697	440.009	290.258	267.466	343.737	317.097	272.654	237.231	306.372	220.849	157.024
Alx4	0.836	0	0.418	20.8177	14.5237	129.995	17.328	59.1925	35.1245	3.7865	29.027	15.892
Arhgap22	2.925	17.122	10.0235	3.747	8.3085	1.6425	0	0.3035	21.0845	7.0005	25.115	30.42
Arpc1a	107.401	125.461	116.431	138.845	108.573	86.615	57.181	103.892	70.235	97.2935	81.0475	93.4575
Adipor2	153.788	133.727	143.757	116.326	108.038	83.3885	64.979	101.368	65.683	80.769	85.993	111.444
Angpt4	3.761	4.133	3.947	3.30067	5.02725	1.1815	1.733	0	4.3045	1.4805	2.986	1.396
Atad5	42.208	45.461	43.8345	36.7593	33.3585	46.286	68.444	44.1635	30.25	23.6175	24.161	39.7455
Asb2	0	0	0	0	0	0	0	0	3.4435	3.534	1.24	0.8725
Angptl4	74.804	3.247	39.0255	33.18	54.07	0.1095	0	5.5945	123.644	144.051	105.564	169.656
Anxa5	236.114	517.195	376.655	246.472	238.241	280.303	171.544	173.253	292.88	352.606	340.39	393.831
Alb	1.254	2.066	1.66	1.86467	0.75225	4.473	3.466	1.5615	4.9365	1.646	5.295	2.203
Arhgdib	28.417	16.827	22.622	94.5563	102.721	823.544	8.664	237.732	473.7	641.298	410.295	648.296
Apbb2	96.117	167.97	132.043	157.062	192.978	103.427	77.108	99.643	88.4135	121.319	76.774	68.4805
Ammecr1l	63.521	72.915	68.218	69.9193	61.9342	62.1635	72.776	61.308	47.2015	70.88	46.3865	46.9555
Apol8	0	0	0	2.72033	2.61275	4.1375	0.866	1.39	0.268	0.801	3.353	1.156
Aggf1	111.998	103.026	107.512	96.829	76.4942	105.269	102.234	96.7405	97.364	136.663	81.1695	80.86
Aldoart1	0	0	0	0	0	0	0	0	1.722	1.767	31.6215	0
Apoe	45.133	0.59	22.8615	3.73333	7.015	6.875	0.866	9.3685	281.126	261.286	246.244	1445.04
Alx1	0	0	0	86.3767	69.7805	68.2535	47.651	156.078	29.176	0.8885	18.291	9.2055
Amh	3.343	0.295	1.819	1.25167	0.5115	2.1155	1.733	2.2125	35.832	19.6115	230.618	6.675
Angpt1	61.849	6.79	34.3195	42.99	23.7085	29.0015	22.526	103.738	38.1145	84.9935	38.0905	111.492
Asxl2	235.697	174.76	205.228	142.687	135.013	173.35	181.075	154.912	116.671	164.303	127.125	136.59
Ap2m1	749.298	1104.94	927.12	850.712	887.545	708.591	802.273	862.329	626.677	723.207	715.854	670.009
Ager	0.836	0.295	0.5655	1.829	0.57675	0.853	0	1.909	41.3225	9.636	186.881	4.8375
Atf2	262.442	227.601	245.022	261.667	258.216	259.24	262.515	233.787	236.721	244.077	355.541	196.377
Apol9a	7.104	9.151	8.1275	48.2163	39.065	111.679	2.599	1.39	107.284	1.35	13.749	4.21
Apol7a	4.597	14.17	9.3835	6.05467	5.56125	3.567	2.599	1.6495	9.2225	2.7425	11.463	1.614
Ajuba	98.207	247.97	173.089	215.509	174.411	182.337	252.118	224.538	175.857	112.061	252.392	101.873
Arnt	412.469	554.39	483.429	608.317	587.487	318.495	293.705	456.776	211.149	483.584	316.906	290.19
Aldh2	2540.43	971.216	1755.82	2042.1	1747.46	2119.57	1355.89	2059.08	1053.84	2206.89	876.705	1266.31
Ampd3	30.089	13.875	21.982	173.1	271.897	13.859	0.866	11.7215	49.212	58.7155	51.828	51.291
Atp1a1	3543.81	1316.01	2429.91	2977.67	2655.02	1905.81	1990.95	2511.39	1212.05	2867.65	1042.97	1348.17
Aes	6009.01	1693.58	3851.29	3112.09	2798.05	3792.71	3305.26	2852.57	1241.84	2789.89	1809.53	2291.25
Atg10	5.433	4.723	5.078	5.38933	3.816	2.294	5.198	4.2095	0.268	7.5145	3.5735	3.61
Ambp	0.836	0	0.418	0	0	0	0	0	1.722	0.505	0.62	1.2215
Alpl	68.536	73.505	71.0205	244.311	105.576	151.677	761.553	91.212	143.339	87.4545	84.8755	31.571
Adm	98.207	40.738	69.4725	146.241	178.239	23.4075	1.733	34.5665	120.837	111.347	110.879	67.9955
Ak4	1.672	2.066	1.869	0.340667	1.11875	1.591	3.466	1.6495	0.536	2.6555	1.183	0.3165
Atg12	96.535	108.044	102.29	113.373	199.137	153.467	72.776	138.749	160.906	134.048	142.523	76.579
Atf6b	194.324	140.812	167.568	74.5093	78.4808	133.939	172.411	100.826	162.531	128.532	135.221	115.615
Afap1	41.372	23.026	32.199	33.5803	54.2972	37.7215	40.72	45.6545	19.074	35.0735	28.084	20.456
Aif1l	21.731	7.97	14.8505	37.4457	28.7525	21.7205	31.19	49.1425	51.886	34.618	26.3135	29.6565
Akap8l	189.727	88.856	139.291	226.069	187.895	165.875	109.165	224.497	331.86	252.818	422.333	145.703
Ar	292.531	234.391	263.461	22.3667	36.021	58.808	2.599	8.5505	33.7685	109.681	35.789	38.7095
Atp1a3	319.277	1.476	160.376	68.909	111.529	2.4615	17.328	2.085	18.3465	327.355	62.739	128.181
Aph1b	45.969	16.827	31.398	40.274	48.9085	21.8585	9.53	30.4315	18.3855	30.1415	17.901	30.66
Alk	0	0	0	0	0	0	0	0	0	0.2525	0.62	0.1745
Atp6v0b	270.382	230.553	250.468	295.622	357.654	225.204	248.653	254.296	293.156	271.943	321.99	309.954
Apaf1	90.267	91.808	91.0375	92.8437	86.3655	95.5525	55.449	100.259	86.2845	66.904	65.4935	118.462
Atp6v1d	197.25	148.782	173.016	160.14	210.937	203.26	135.156	118.336	156.007	136.373	177.127	116.913
Arpc3	1015.08	965.607	990.345	1468.79	1244.42	1182.3	1225.07	1466.89	1734.7	1515.31	1245.85	1684.91
Alox5	0	1.476	0.738	0	0	0	0	0	0.861	3.534	5.89	10.6455
Aicda	0	0	0	0.340667	0	0	0	0	0	0	0.563	0.158
Ahnak	885.952	1258.15	1072.05	994.599	1083.74	753.012	1043.13	918.068	875.043	674.59	580.86	1575.77
Apol6	12.119	1.476	6.7975	2.919	2.698	0.3055	1.733	0.3475	3.4435	13.782	1.126	10.836
Ap1s1	481.423	734.464	607.944	515.492	436.287	551.909	609.936	541.966	472.014	472.556	402.309	407.403
Add3	519.87	247.97	383.92	294.364	292.386	642.649	340.49	364.332	277.917	394.449	471.927	356.626
Apba1	0	0.59	0.295	4.553	3.41325	0.807	0.866	3.818	2.5255	8.9225	1.999	12.8325
Ak1	122.027	152.324	137.175	235.345	241.222	166.194	170.678	180.501	154.044	237.572	179.801	234.422
Adra1d	15.462	41.328	28.395	45.0203	87.4112	9.379	12.129	9.3685	13.584	25.5635	7.229	8.982
Asl	194.742	168.561	181.651	170.637	154.226	119.371	90.971	182.041	70.578	151.38	112.072	83.614
Amph	0	0	0	0.405333	0.37725	0.7435	1.733	1.5615	3.1185	1.0535	1.012	2.2795
Ap1b1	354.381	271.291	312.836	301.633	313.5	253.944	268.58	275.201	270.75	365.658	251.356	400.548
Arid1a	349.784	429.224	389.504	357.55	340.011	525.365	359.55	311.303	192.859	188.296	179.374	234.978
Atm	127.46	108.339	117.899	97.3323	76.9175	212.792	173.277	83.343	148.142	99.307	363.656	66.0645
Aldh1a1	863.385	33.358	448.371	193.037	234.766	0.3055	0	1.821	11.077	31.0395	54.3135	39.8605
Alas1	431.692	80.59	256.141	210.773	268.392	100.559	59.781	147.822	70.427	602.023	179.671	124.925
Amd2	6.269	15.646	10.9575	13.649	9.614	21.4985	21.66	14.0965	61.3925	27.685	271.785	13.9665
Ankrd11	231.518	302.582	267.05	253.694	221.927	234.95	250.386	278.328	132.783	221.752	175.532	157.657
Adipor1	162.982	236.752	199.867	232.905	208.845	139.649	144.686	246.52	128.799	183.397	142.888	185.482
Atp2c1	202.264	179.483	190.874	151.558	106.742	161.335	204.467	134.271	188.205	152.882	112.418	165.5
Anln	358.56	745.091	551.826	462.913	343.41	499.237	542.358	435.726	317.446	201.172	196.902	195.335
Anks1b	0	0	0	0	0.2295	0	0	0	0	0	0.62	0
Arid1b	527.81	314.686	421.248	301.489	330.553	390.293	348.287	301.279	446.473	376.044	311.33	314.616
Ano10	140.833	148.782	144.808	150.012	180.953	123.397	93.57	155.501	83.21	151.562	86.484	109.273
Akt3	2.09	18.303	10.1965	25.5237	26.3488	25.463	16.461	34.7595	24.432	22.345	30.45	37.3735
App	320.949	211.66	266.305	266.633	366.908	324.242	222.661	404.611	386.111	976.124	359.466	404.896
Arf1	1653.22	1884.57	1768.9	1488.9	1428.24	1265.93	1229.4	1387.88	1400.53	1523.8	1419.8	1565.71
Arg2	1.672	1.771	1.7215	20.5293	14.6367	5.8455	4.332	13.705	87.773	64.2775	454.476	28.2825
Aqp2	0.418	0	0.209	0	0.301	0	0	0.3475	0	0	2.17	0
Arpc1b	319.695	565.903	442.799	298.354	288.353	186.338	205.333	266.993	205.709	338.945	253.214	349.788
Apba3	139.161	170.922	155.041	123.284	140.262	135.695	136.023	155.106	98.5705	124.721	119.282	118.948
Arsj	5.015	4.428	4.7215	1.157	1.2045	17.052	0.866	0.651	18.0625	15.355	10.6565	11.8235
Aldoc	430.439	246.199	338.319	249.474	542.519	74.984	22.526	679.538	72.6595	130.462	210.092	126.665
Adra1a	0	0	0	0	0	0	0	0	0	0	0	0.9655
Apoa2	0	0.295	0.1475	0	0.153	0	0	0	0	0.2525	1.24	0
Ap1m1	338.083	324.723	331.403	316.826	234.939	412.96	396.805	382.802	401.127	230.951	344.411	277.848
Alox8	0	0	0	0	0	0	0	0	0.861	0	0.93	0.5235
Aqp4	0	0	0	0	0.06025	0.196	0	0	0.861	0	0	0.5235
Adra2c	0	0	0	0	0	0	0	0	97.2795	24.233	358.685	9.075
Akt1	1228.21	1082.51	1155.36	885.163	680.958	1272.22	1725.84	978.357	814.907	1337.13	716.431	948.959
Akr7a5	40.954	54.022	47.488	35.424	31.6955	40.934	33.789	51.737	32.812	30.9715	34.49	49.9275
Adipoq	0	0	0	0.135	0.27075	0	0	0	1.722	0.2525	0	8.1965
Alkbh3	68.954	90.332	79.643	58.5773	70.7355	50.5895	60.647	78.5975	33.904	58.715	42.937	36.997
Ap1m2	0.418	0.295	0.3565	0	0.0765	0	0	0	0	0.2525	0.62	0.507
Arid4b	381.962	346.272	364.117	446.206	405.413	438.871	431.46	497.139	341.572	490.833	324.171	305.809
Apbb1	5.015	33.358	19.1865	78.1317	60.5817	37.9515	22.526	61.409	59.577	41.9915	219.024	47.293
Aldh7a1	161.31	150.258	155.784	128.804	109.763	175.275	115.229	130.762	146.841	168.712	119.161	144.819
Aqp3	15.88	11.218	13.549	3.71167	7.8625	3.521	1.733	0.9105	26.172	12.0925	159.644	10.934
Arntl	37.193	62.583	49.888	65.9013	84.8135	37.888	32.923	39.7955	44.6375	53.5015	58.9775	34.5755
Arhgef7	89.849	102.73	96.2895	112.296	109.487	107.198	101.367	108.295	130.501	116.905	217.111	103.116
Apc	275.815	209.003	242.409	231.669	215.29	212.72	321.429	213.48	153.937	282.232	205.364	169.486
Alcam	1.672	9.446	5.559	59.1887	79.0138	25.48	45.052	42.4655	123.142	69.5985	51.4545	216.627
Arpp19	468.886	434.538	451.712	427.378	394.6	603.942	521.564	508.575	547.449	454.332	501.507	382.393
Apol10b	0	3.247	1.6235	4.22267	8.5965	0.1095	1.733	0	1.6645	8.238	12.9655	1.396
Aqp5	0.836	2.657	1.7465	1.19233	2.214	0.1095	0	0.651	40.3535	7.6995	9.082	14.8065
Aimp2	33.014	82.066	57.54	40.562	37.3667	52.848	51.117	81.5885	64.0005	51.186	50.2875	33.2285
Arhgdia	2916.95	4005.01	3460.98	2544.96	1966.21	2898.83	3138.05	2852.26	3011.82	2631.45	2250.62	3441.99
Aff4	94.028	140.516	117.272	144.255	165.282	66.921	60.647	105.532	62.661	99.94	93.9585	121.189
Ahr	11.283	28.635	19.959	117.557	125.043	66.945	61.513	80.471	88.2645	76.39	100.26	220.934
Arid5b	481.005	722.951	601.978	1220.12	1064.46	487.535	422.796	496.558	326.24	695.741	476.571	729.282
Ascc3	147.101	143.173	145.137	95.9713	116.5	112.695	128.225	60.626	98.403	63.0645	58.755	72.9415
Atg16l1	156.295	90.922	123.608	134.022	129.944	201.333	201.002	137.781	206.723	169.815	147.841	147.105
Atp11b	105.311	88.561	96.936	306.054	331.036	99.881	74.509	121.864	66.2945	138.988	112.145	87.917
Asxl3	0	0	0	2.842	4.11375	2.744	11.263	2.7315	9.2405	0	2.733	8.262
Als2	82.745	63.469	73.107	64.7843	69.3495	44.812	41.587	48.6845	39.204	48.7735	49.6525	74.714
Aif1	1.254	0.295	0.7745	0.135	0.3335	0.392	0	0.3035	110.461	42.66	146.946	125.127
Ang2	2.925	15.646	9.2855	3.26233	2.00575	0.392	3.466	1.5175	62.3865	13.2575	293.763	8.311
Artn	0.836	3.542	2.189	1.69833	3.521	6.624	13.862	5.599	6.562	2.49	42.382	1.1725
Aldh1a3	0	0	0	2.97233	3.59575	2.4265	2.599	2.041	13.449	4.5435	3.353	22.2565
Apex1	96.535	121.033	108.784	114.381	57.9718	119.903	133.423	108.44	101.749	62.7055	93.7415	59.5855
Aldh3b1	51.402	10.332	30.867	20.8547	28.7445	11.975	6.931	25.611	19.61	81.782	28.647	61.5055
Arhgap29	147.519	367.232	257.375	157.555	209.829	73.153	51.983	135.705	152.114	128.473	184.697	130.133
Aldh3a2	115.341	123.985	119.663	96.679	122.247	73.9975	77.108	92.5315	92.565	150.745	115.957	141.891
Atf5	50.984	73.801	62.3925	31.0927	42.7883	50.1	25.125	73.368	42.6085	58.4	53.5365	15.2755
Amot	124.953	87.085	106.019	332.32	272.359	784.505	782.347	443.256	272.213	93.1485	165.526	267.594
Asgr1	3.343	1.771	2.557	20.3677	29.5045	0.392	0	0.9545	77.422	42.5005	491.014	8.6275
Asgr2	0	2.657	1.3285	0	0.21075	0.588	0	0.3035	59.3435	18.9755	309.336	6.964
Atg13	166.743	128.708	147.726	135.335	130.341	71.559	58.914	106.034	49.5555	133.871	75.306	58.9805
Aox1	17.134	4.428	10.781	2.88933	3.206	2.363	0	6.0785	0.8035	9.743	2.929	8.966
Alox15	0	0	0	0	0	0	0	0	43.044	24.233	301.022	6.806
Ap1s2	122.863	154.096	138.48	95.0643	106.072	160.101	344.822	56.852	269.553	136.264	144.968	169.912
Angpt2	1.254	0.295	0.7745	0	0.34975	3.152	0	0.3475	85.2275	97.9135	116.671	27.9335
Arl4c	3.343	48.708	26.0255	15.0053	16.0185	9.123	2.599	2.9955	40.443	22.932	93.961	37.177
Adh5	1508.21	909.814	1209.01	1562.2	1358.93	1276.38	1296.98	1330.52	1240.65	1530.37	1558.62	944.89
Anxa7	87.759	163.542	125.65	118.907	146.629	68.871	52.85	129.613	135.267	136.09	124.194	141.221
Ascl1	0.418	0	0.209	0.170333	0.1505	0	0	1.5175	3.4435	0	6.478	0.649
Aldh1a2	7.522	0	3.761	0.681333	0.4515	0.1095	0	7.8905	1.722	3.0725	15.6395	19.529
Amer1	62.267	53.432	57.8495	44.4173	39.2263	39.782	29.457	59.157	21.485	38.6995	30.3835	30.84
Apol11b	0	0	0	0	0.1505	0.5245	0	0	3.4435	1.0095	4.96	0.6815
Arnt2	1.254	1.771	1.5125	10.56	17.5205	9.3065	1.733	0.607	5.4335	10.0195	11.7575	10.1165
Akap13	214.384	114.539	164.462	126.317	153.366	81.216	52.85	98.7285	60.9735	70.001	78.5805	106.186
Ap1s3	0	0	0	0.170333	0.64825	0.392	0	0	0.861	0.2525	6.2005	0.507
Arid2	115.341	153.8	134.571	108.771	97.3792	190.664	106.565	124.547	69.566	82.4435	67.6675	86.586
Ash2l	778.133	905.681	841.907	406.126	383.286	445.827	435.792	449.704	616.278	619.256	407.326	457.416
Atf4	2261.27	3528.55	2894.91	2261.52	2511.83	2145.31	2871.2	2144.91	1994.9	2734.66	2942.69	1475.91
Ash1l	225.249	208.413	216.831	212.06	216.749	193.649	203.601	259.715	103.223	222.407	132.598	169.213
Amdhd2	51.402	50.184	50.793	49.431	57.3667	41.895	39.854	35.4505	102.16	74.244	411.033	73.1325
Adora2a	5.851	9.151	7.501	7.436	9.48875	0.5245	0	1.39	19.4755	16.6895	8.5095	16.0115
Aim2	0	0.295	0.1475	21.3827	13.0075	26.6355	100.501	49.8105	23.244	41.0735	9.8635	35.9775
Ap3d1	76.476	64.945	70.7105	64.8323	65.721	59.443	40.72	42.839	39.376	57.89	48.3605	79.9165
Araf	150.027	111.882	130.954	112.491	108.357	78.954	95.302	95.61	94.227	97.055	213.644	83.5105
Arx	44.715	0.886	22.8005	0.170333	0.36125	0	0	0	1.129	7.825	0.31	0.1745
Ap2a1	857.116	728.56	792.838	654.169	728.658	746.81	931.365	660.303	565.424	542.727	500.442	551.775
Adh1	198.503	0.59	99.5465	1.563	5.31975	2.6685	0	0.3035	3.7115	1895.99	32.3255	198.582
Aqp1	0.418	7.675	4.0465	79.228	17.9495	52.302	95.302	20.443	136.645	55.1665	291.862	123.355
Atg3	107.819	84.723	96.271	100.052	76.0182	98.3075	97.902	80.4975	82.347	114.638	72.39	70.269
Asb13	111.162	101.845	106.504	100.28	63.6115	170.453	162.881	176.302	172.731	128.465	132.895	94.2325
Aldh9a1	7.104	7.38	7.242	4.37833	5.56475	4.1955	5.198	6.681	4.515	3.204	3.435	6.2445
Apoh	0	0.59	0.295	0	0	0	0	0	0.268	0	0.31	0.158
Asah1	271.636	159.705	215.671	193.264	243.973	163.91	133.423	135.56	176.075	258.819	266.264	179.428
Arrb1	7.522	10.627	9.0745	61.3357	102.25	34.4225	45.918	69.427	37.02	122.754	35.6215	61.92
Aldoa	12423.4	7051.8	9737.59	7806.98	10143.5	6789	6990.87	9013.89	3074.76	6645.02	3050.37	4589.97
Ap2a2	188.474	438.671	313.572	234.849	284.532	236.149	272.912	261.812	257.437	146.984	136.008	215.209
Atmin	53.491	33.358	43.4245	47.6813	36.5095	64.8565	58.048	39.2195	48.003	47.87	33.1435	45.5265
Bckdha	284.173	127.527	205.85	290.653	288.087	174.486	125.626	290.34	190.36	259.704	437.216	129.342
Bcl7a	83.998	118.376	101.187	134.803	86.9083	206.928	175.01	161.761	114.41	69.283	109.529	60.24
Bcl2	2.925	3.542	3.2335	2.74133	1.023	2.029	1.733	3.035	16.5675	8.34	47.4815	7.673
Bcl7b	236.532	198.376	217.454	231.908	204.112	276.041	359.55	314.249	285.287	292.616	458.184	169.475
Auh	157.131	82.952	120.041	138.972	158.484	72.45	100.501	118.771	53.187	127.078	40.5935	56.2315
Best1	3.343	0.886	2.1145	1.46233	4.12475	1.971	0	0.9985	0.268	7.2725	3.549	4.2975
Cc2d1a	80.655	70.849	75.752	71.6107	84.6963	55.676	52.85	70.0075	102.854	96.4485	302.176	76.699
Cask	218.145	200.738	209.442	219.442	230.089	303.344	279.843	250.575	168.045	195.072	131.172	164.829
Calm1	756.402	948.781	852.591	609.915	408.583	626.947	586.543	703.247	883.804	779.717	688.635	1031.46
C1qc	0	0	0	0	0	0	0	0	7.748	4.796	7.1305	21.8145
Car8	19.223	5.609	12.416	2.65433	2.944	2.248	0	0.3035	3.004	294.921	7.172	10.231
Camk2g	175.101	191.291	183.196	256.73	288.446	198.228	242.588	175.668	142.901	121.96	119.808	124.892
Bad	53.491	59.336	56.4135	49.4643	52.2398	47.6005	32.923	70.663	66.407	57.885	53.477	62.1165
Cacnb4	1.254	1.771	1.5125	6.19233	18.6923	8.4515	10.397	11.317	0.268	0.505	0.506	2.0615
Ccdc103	8.358	7.675	8.0165	6.24	7.2815	3.2385	2.599	8.379	1.3395	10.52	9.032	4.9355
C1galt1	143.758	82.066	112.912	90.918	74.6713	99.934	103.1	83.9285	60.7835	91.152	85.266	76.764
Bmp2	3.343	0.886	2.1145	10.0237	3.87975	10.929	15.595	16.3485	13.449	10.8645	24.1985	20.9745
C4a	0	0	0	0.27	0	3.2845	0.866	0	26.63	106.038	63.8875	16.5575
Cacna1d	0	0	0	0	0.317	0	0	1.909	0	0.2525	2.48	2.967
Ccdc121	0.418	0.295	0.3565	0	0.227	0.3285	0	0	61.1225	20.194	354.035	5.41
Becn1	415.394	368.708	392.051	347.774	306.902	372.746	370.813	317.121	345.743	364.308	261.284	271.424
Baalc	5.433	9.742	7.5875	13.4953	8.01975	42.5375	71.91	8.5105	23.649	7.2525	2.138	27.7475
Capns2	0.418	0	0.209	1.19233	1.26475	0	0	0	27.548	8.67	91.96	4.2485
Bcl9	306.74	347.453	327.096	413.765	389.744	234.719	188.872	352.202	108.022	217.356	160.702	162.68
Cbfa2t3	7.94	0.59	4.265	0.340667	1.19275	0	0	0	29.27	29.9175	20.6	23.2105
Axl	124.117	708.781	416.449	423.328	616.944	87.547	40.72	96.564	236.24	207.876	316.187	187.543
C5ar1	0	0.295	0.1475	0	0	0	0	0	4.3045	7.068	10.8505	33.856
Cav2	40.536	56.974	48.755	40.6963	76.9557	43.334	58.048	33.471	150.475	63.671	67.9445	132.544
Bmpr2	1143.38	713.209	928.294	933.61	1086.63	734.477	736.428	804.461	457.954	751.792	509.15	714.908
Barx2	12.119	1.476	6.7975	3.048	3.12125	0.611	0	16.2735	18.5205	1.437	1.885	2.187
Bphl	22.567	19.483	21.025	17.8237	18.57	8.3685	8.664	24.2215	10.484	25.928	8.159	17.751
Btk	0	0	0	0	0	0	0	0	6.887	5.0485	6.5105	19.022
B2m	1095.74	1677.34	1386.54	5231.33	5476.71	7595.92	4052.95	4560.31	4961.59	5952.01	2940.75	3545.28
Casp8ap2	45.551	47.823	46.687	56.811	45.3945	66.6365	91.837	53.5315	47.889	40.957	44.0135	40.067
Atxn1	30.925	14.17	22.5475	59.2903	77.5318	31.2535	39.854	58.902	97.8385	189.974	101.769	119.625
Bag4	54.327	66.421	60.374	54.067	45.4187	53.053	42.453	75.303	51.4465	51.0985	73.995	42.985
Camk2n1	1.254	1.771	1.5125	10.337	14.0335	1.7925	0.866	5.2955	16.2425	20.937	18.365	19.546
Bmp7	77.312	0	38.656	9.591	2.37625	17.664	12.996	17.791	130.304	390.873	72.1435	31.1895
Capn1	86.506	121.033	103.769	102.556	119.201	137.969	81.44	85.2255	95.276	188.757	126.286	156.404
Axin2	2.09	0.886	1.488	35.5273	50.0877	20.006	37.255	32.4945	10.9625	12.243	26.5165	18.384
C9	0	0	0	0.135	0	0	0	0	0.861	0	2.48	0
Bcan	0.418	0	0.209	0	0	0	0	0	0	0.2525	1.55	0.349
Casp7	15.462	39.557	27.5095	23.4663	24.319	23.946	7.797	28.035	29.2905	31.709	18.571	29.2805
Car4	0	0	0	0	0.257	0	0	0	1.722	1.0095	0	47.1025
Cacna1g	2.507	0.295	1.401	38.5493	46.3635	66.195	8.664	18.662	22.749	20.137	41.354	20.511
Card9	2.09	0.59	1.34	0.542	0.47	0.7205	0.866	1.39	39.0075	30.796	28.211	76.2145
Atr	100.296	106.863	103.579	98.2947	76.2545	143.942	214.864	101.732	98.973	84.4285	49.8785	82.082
Bub1b	811.983	1246.35	1029.16	1115.77	700.496	948.907	998.077	1061.18	351.995	396.274	429.411	492.609
Birc2	98.207	65.535	81.871	78.125	59.0348	41.618	31.19	62.7065	44.942	119.68	51.592	46.568
Aurkb	206.026	455.497	330.762	221.633	165.141	258.156	235.657	309.692	200.111	106.77	288.477	188.333
Cbl	169.668	199.852	184.76	135.984	150.738	140.821	139.488	92.597	114.987	99.8415	98.1155	149.761
Bid	67.282	98.007	82.6445	106.985	82.406	110.848	160.281	92.9755	127.485	101.465	102.309	75.1935
Casq1	0.418	0	0.209	0.271	0.2405	0.392	0	0	5.1655	2.0195	1.126	1.7285
Bmp4	3.761	0.59	2.1755	24.7087	9.7205	22.8175	51.983	35.2695	40.1615	36.9235	32.7765	21.651
BC005561	0	0	0	0	0	0	0	0	0	0	0.62	0
Capg	83.58	134.317	108.948	138.242	131.09	92.604	31.19	137.847	187.012	162.969	185.464	257.971
Bcas1	0	0	0	3.25033	0	0	0	9.1135	3.4435	0	1.24	0.507
Cad	255.756	521.918	388.837	270.973	177.904	628.306	605.604	370.935	331.708	169.432	321.317	250.776
Cacna1c	18.388	22.731	20.5595	35.4713	49.2022	33.206	18.194	35.4415	32.01	23.5495	38.2865	16.9605
Cbx7	25.492	11.808	18.65	21.1123	22.4587	10.9915	7.797	16.3265	20.968	20.408	37.057	50.5925
Cadm1	62.685	87.675	75.18	66.0293	24.222	83.017	142.954	146.353	234.683	117.652	136.837	363.322
Bcl2l11	36.357	27.159	31.758	74.542	56.0942	44.399	19.927	58.5105	28.4685	57.894	39.604	88.621
Brca1	38.447	70.553	54.5	55.3853	48.9072	59.31	65.845	55.8405	32.986	22.4765	33.528	63.245
Cblc	0	0.295	0.1475	0	0.82875	0	0	0.3475	0	0	0.31	2.4105
Calr	656.106	531.66	593.883	319.568	357.14	488.79	408.068	299.243	540.526	518.596	341.627	418.508
Camkk1	27.999	39.557	33.778	15.122	23.1367	15.406	11.263	17.659	25.5035	32.1805	28.029	22.005
Btg1-ps2	0	0	0	0	0	0	0	0	5.1655	1.0095	30.3815	0
C1qb	0	0	0	0.271	0	0	0	0	272.899	104.757	151.286	461.942
Calu	439.215	597.195	518.205	623.393	748.102	525.009	539.758	691.715	557.082	582.89	396.899	436.803
Bcr	59.76	81.476	70.618	55.8627	62.4435	42.9855	38.121	52.3705	33.3105	47.822	28.0935	57.6605
Cbr3	6.269	31.291	18.78	42.861	39.1725	25.5535	13.862	24.9205	63.2515	81.0125	67.8595	48.477
Barx1	0	0	0	1.21567	0.83375	0	0	1.997	2.5825	0.2525	7.4405	9.871
Bcl3	63.103	8.856	35.9795	155.248	184.171	70.903	51.983	142.575	93.6135	101.041	333.201	120.491
Casp9	26.746	32.177	29.4615	15.7143	16.4345	14.3855	12.996	11.5455	5.2045	7.0005	10.835	11.6705
Card10	0.418	5.904	3.161	3.689	2.267	0.9625	0.866	3.3425	11.3835	4.8935	11.545	13.59
Bicd2	315.098	381.106	348.102	285.254	341.069	215.281	285.041	256.297	215.19	289.949	194.492	214.451
Bace2	1.254	1.181	1.2175	3.14867	6.484	5.1	0	3.9935	19.743	8.8545	27.633	12.172
Cacna1e	0	0	0	0	0	0.1095	0	0	0.861	2.0195	1.86	1.047
Bcl6	107.819	125.461	116.64	136.734	170.757	43.894	32.056	81.2185	121.144	155.464	242.542	74.441
Bnc2	245.726	341.254	293.49	105.886	146.619	33.6025	2.599	12.4955	50.8745	79.3665	122.389	45.663
Bpi	0	0	0	0	0	0	0	0	0	0	0.31	0
Brd4	249.069	476.162	362.615	412.871	362.218	449.865	363.882	391.259	207.247	233.04	276.655	267.808
Cacna2d2	0	0	0	0	0	0	0	0	24.9655	9.34	181.977	1.9195
Brip1	24.238	72.029	48.1335	32.427	28.9305	37.0775	25.992	35.622	19.42	18.505	26.6825	40.4055
Capn3	1.672	0	0.836	0.541	0.63175	1.176	0.866	0.3035	30.131	16.7915	252.351	3.7905
Cbx1	57.67	73.505	65.5875	63.96	37.97	81.8175	53.716	82.6655	34.84	54.875	58.1845	45.6575
Cant1	38.865	38.376	38.6205	49.3217	44.5838	29.7345	32.923	49.296	42.838	43.0935	36.6205	50.1565
C1qa	0.418	0	0.209	0	0.06025	0	0	0	0	0	0.31	0.1745
C8a	0	0	0	0	0	0	0	0	0	0	0	0
Bcar1	108.237	135.203	121.72	184.504	246.392	89.2265	121.294	137.469	141.953	152.645	104.828	109.638
Bach1	31.761	65.535	48.648	116.838	142.921	45.623	37.255	55.678	54.0085	100.512	63.4815	71.3985
Atrnl1	134.564	77.933	106.249	83.0243	133.414	93.9555	82.307	100.607	123.112	62.0105	111.534	105.424
Cacnb2	3.343	15.646	9.4945	8.34933	7.85675	8.4605	2.599	8.1105	15.8235	31.2385	6.6665	11.889
C2	0.418	0	0.209	0	0.37725	0	0	0	11.134	4.796	17.0505	13.0885
Capn6	20.477	1.181	10.829	202.773	346.786	266.086	26.858	586.639	75.2995	39.113	207.238	119.368
Bcap31	646.076	654.759	650.418	608.949	527.688	721.445	628.13	681.968	585.33	781.593	504.519	597.159
Atxn3	113.251	110.406	111.829	156.54	140.099	147.982	142.087	171.423	113.357	105.939	114.052	113.031
Cacna2d3	0	0	0	0	0.1505	0	0	0	0	0	1.86	1.347
Axin1	155.877	218.45	187.163	212.774	164.722	217.067	268.58	234.53	287.127	216.971	197.535	227.255
Bmp8b	18.388	1.771	10.0795	0.851667	1.0535	0	0	0	0	0	0.62	8.5565
Avil	0.836	0.886	0.861	0	1.09925	0.588	1.733	0	13.355	3.039	7.7505	0.5235
C6	0	0	0	0	0	0	0	0	8.609	1.0095	1.55	5.061
Capn2	90.267	283.394	186.831	129.491	191.059	95.1495	76.242	113.757	144.545	141.018	141.837	207.291
Bdkrb2	5.851	1.476	3.6635	6.836	4.1555	13.398	0.866	6.514	31.0535	8.665	16.678	14.2065
Bnip2	99.461	260.369	179.915	117.472	110.743	132.915	131.691	134.306	117.894	142.387	127.792	112.202
Bax	178.444	199.557	189	154.557	148.701	208.459	268.58	168.332	213.841	111.392	154.701	124.849
Azgp1	0	0	0	0	0	0	0	0	0	0	0.62	0
Baiap2	111.998	136.088	124.043	58.7477	72.9907	76.1475	61.513	91.5415	176.246	129.317	148.05	200.114
Cald1	3609.42	3043.24	3326.33	3816.22	5475.17	3248.69	4296.41	3408.25	2753.06	3228.39	3207.67	2593.09
Bptf	133.311	156.752	145.031	140.201	113.263	121.795	110.031	145.302	77.678	103.662	81.881	131.131
Atrx	599.271	369.003	484.137	397.513	408.235	489.129	488.642	411.636	207.396	330.652	254.629	300.355
Casp1	5.015	0	2.5075	109.821	71.4663	88.888	74.509	125.048	31.795	118.3	35.762	57.628
Atpif1	6.269	3.838	5.0535	7.25367	7.07225	2.737	0	8.251	0.536	5.694	4.6105	2.912
B3galt1	0	0	0	0	0.1505	0	0	0	0	0	0	0
Bmp2k	144.176	275.424	209.8	254.676	297.156	199.584	260.782	151.596	82.9785	140.78	153.343	100.248
Capn5	0.836	1.771	1.3035	6.028	4.03475	3.832	0	2.648	1.9325	2.4465	0.563	2.4105
Btrc	97.371	83.837	90.604	66.9597	69.75	40.9555	32.923	49.5555	46.5495	48.1955	40.2435	59.024
Cbx8	42.208	40.443	41.3255	67.16	78.3593	59.1705	52.85	74.784	49.1135	54.7875	53.428	62.776
Capza2	1183.08	1035.57	1109.32	1049.31	1073.91	1038.84	1142.76	946.899	1379.86	877.956	916.107	1112.79
Bmf	280.412	28.339	154.375	177.905	114.093	84.919	21.66	199.33	27.5115	56.462	41.35	137.767
Bub1	131.221	270.11	200.666	190.099	139.293	270.896	259.916	262.371	120.825	83.041	109.998	126.746
Cbs	45.969	14.17	30.0695	18.6173	42.3773	35.9855	12.129	44.493	35.3165	10.7285	4.3575	27.6495
Cacng4	0	0	0	1.21633	2.56275	2.156	0	1.821	0	0.296	2.17	2.0615
Bmp6	60.596	12.694	36.645	21.566	36.3005	1.3085	1.733	13.661	40.965	38.7875	11.684	22.1685
C2cd2	36.357	40.148	38.2525	38.4033	41.2342	35.5	36.388	53.822	38.4375	52.467	42.4035	48.428
C3	346.441	1.181	173.811	362.617	366.832	281.606	56.315	507.769	699.998	3278.96	3198.42	2656.45
Cacng6	1.672	0.59	1.131	0.170333	0	0	0	0	1.722	0.505	2.17	0.3325
Bhlhe40	921.055	467.01	694.033	278.252	408.156	183.382	102.234	300.49	353.217	672.276	475.837	798.592
Bcl2l10	1.672	0	0.836	0	0	0	0	0	0	0.801	0.31	0.1745
C4b	0	0	0	1.151	0.30075	8.2115	0	2.3445	29.7485	280.601	53.5925	106.907
Blnk	13.791	1.476	7.6335	45.343	15.4302	78.7965	102.234	2.2565	57.475	35.146	32.1195	88.921
Bambi	26.746	42.804	34.775	220.817	126.057	228.138	439.258	265.938	148.966	154.273	62.954	126.573
Blk	0	0	0	0	0	0	0	0	0	0	2.17	0.3325
Camk2b	3.343	0.59	1.9665	0	0	0.196	0	0	22.383	7.3205	115.325	1.0305
Casp3	1024.28	884.722	954.5	873.844	727.296	1074.76	810.071	1074.65	800.771	649.423	611.919	979.415
Cacna1f	0	0	0	0	0	0	0	0	0	0	0.62	0
Bms1	967.86	1085.46	1026.66	811.101	539.693	1234.94	1606.28	915.137	902.32	512.252	584.492	642.898
Baiap3	0	0	0	0.541	0.06025	0	0	0	35.296	2.568	52.082	0.698
Bcl10	65.611	110.996	88.3035	124.828	127.508	85.702	88.371	103.839	108.96	119.934	109.605	104.697
Brms1	82.745	79.409	81.077	64.386	56.9305	71.399	60.647	64.7605	124.072	87.5745	313.89	77.5225
Capzb	2417.98	1710.99	2064.49	2481.47	2653.86	1557.39	2243.94	1757.82	1563.5	2019.48	1961.42	1812.07
Bank1	0	0	0	0.170333	0.1505	0.1095	0	0	9.7375	2.3155	4.593	2.2685
Avp	0	0	0	0	0	0	0	0	0	0	0.62	0
Bend5	2.09	0.295	1.1925	2.161	2.11075	15.634	0	0	0	1.1845	11.79	2.345
Bmp5	1.672	0	0.836	66.6143	13.9992	45.4645	54.582	59.7025	18.9395	17.8355	13.0205	27.464
Blvra	96.953	81.771	89.362	106.816	86.6942	116.93	113.497	131.852	113.663	108.939	111.104	137.016
Bcat2	328.889	298.45	313.669	221.097	285.956	263.493	221.795	306.828	184.964	205.702	437.726	151.691
Bard1	70.207	116.015	93.111	73.2723	53.8175	99.5595	113.497	78.743	83.21	41.5545	41.5405	49.949
Bag1	241.965	169.741	205.853	141.488	135.839	181.553	145.553	109.935	159.622	145.726	124.984	122.853
C8b	0	0	0	0.135	0	0	0	0	0	0	0.31	0
Camsap2	172.176	135.498	153.837	161.448	135.22	114.846	110.031	138.155	106.531	112.983	91.3695	92.449
Bag3	76.894	88.561	82.7275	69.3383	75.619	70.9915	63.246	72.6905	46.3205	84.433	66.5395	70.302
Bmx	0	0	0	0	0	0	0	1.6055	3.4435	1.262	2.113	2.443
Birc3	25.492	4.133	14.8125	26.0687	26.0587	43.686	10.397	33.242	50.8535	89.6815	67.824	59.837
Casp2	316.77	220.811	268.791	344.186	257.379	352.507	319.696	386.9	360.772	217.596	509.886	194.185
Blm	137.49	234.981	186.236	203.698	157.125	298.955	236.523	245.082	98.7855	77.2455	103.8	118.811
Cacna1b	0	0	0	1.15267	0.45375	0.634	0.866	1.6495	13.662	8.457	2.9535	4.2265
Boc	26.746	84.723	55.7345	109.28	99.6508	67.621	41.587	121.688	51.831	54.278	129.626	64.1505
Bop1	230.682	317.343	274.012	170.958	130.919	268.66	415.865	210.964	279.954	201.307	362.082	202.31
Cbx5	593.42	644.427	618.923	556.617	399.231	921.659	909.705	664.772	614.609	392.107	522.661	667.144
Birc7	0	0	0	0	0	0	0	0	0	0	0.31	0
Btg1-ps1	0	0	0	0	0	0	0	0	0	0	1.55	0
Casp12	10.448	8.561	9.5045	32.9003	26.9385	23.4745	35.522	22.871	7.423	40.132	20.4235	29.002
Brix1	276.651	472.324	374.488	355.84	278.45	483.772	500.771	405.444	419.24	347.049	412.601	273.435
Blvrb	83.998	103.026	93.512	156.445	199.043	77.0465	34.655	117.047	96.288	119.409	80.7315	105.532
Bcl9l	251.159	253.284	252.221	262.04	283.091	291.192	286.774	373.947	137.225	174.393	155.411	265.577
Bcl11b	0	0	0	1.35233	0.484	2.1615	1.733	2.56	5.969	15.903	5.27	7.079
Calm2	2344.85	2998.67	2671.76	3061.23	2566.21	2831.51	3105.99	3814.31	4426.17	2504.7	2959.39	2481.14
Btbd2	260.771	261.845	261.308	263.517	230.062	263.791	209.665	309.49	158.189	166.689	153.008	223.252
Cbr1	195.578	293.726	244.652	323.244	321.974	240.214	144.686	393.044	275.738	506.029	339.93	268.894
C2cd5	69.372	70.553	69.9625	58.416	58.419	75.8005	40.72	105.718	51.678	42.875	36.8235	60.5835
Bcor	169.668	154.981	162.325	308.971	200.357	434.454	378.611	334.772	177.418	132.144	239.388	154.418
Car9	28.835	10.627	19.731	6.29567	6.268	2.2995	0	7.644	1.722	31.5535	2.79	3.2995
Capn7	218.981	105.387	162.184	110.226	81.3307	107.034	140.355	91.2335	86.42	80.545	87.124	111.945
Cav1	567.928	1110.85	839.388	122.21	192.202	369.415	124.76	294.619	810.418	255.095	357.058	939.264
Bap1	336.411	421.844	379.127	369.188	335.626	426.997	343.955	437.947	316.651	261.397	335.445	250.488
Casp6	132.475	121.328	126.901	293.428	204.929	142.741	71.044	249.915	95.7955	234.689	133.623	165.696
Cacng1	0	0	0	0	0	0	0	0.3035	0	0	0.93	0.5235
Cacnb3	19.223	56.679	37.951	105.963	130.579	42.7545	50.25	84.148	26.9575	33.9625	66.3985	47.6315
C8g	0.418	0.295	0.3565	2.069	1.378	1.3775	0	3.167	14.042	4.8495	91.283	4.2815
Cab39	814.908	655.94	735.424	641.887	702.55	445.627	670.583	557.712	535.948	623.994	424.796	457.958
Casp4	7.522	1.476	4.499	179.532	91.5595	77.444	32.923	113.317	68.241	217.017	123.755	113.745
Cat	301.307	312.029	306.668	350.129	380.604	227.498	181.941	403.759	199.129	379.489	210.983	283.668
Camkk2	203.518	138.155	170.837	198.547	149.998	194.317	216.596	255.541	168.002	177.272	125.013	170.386
Bmper	30.507	21.845	26.176	207.996	232.626	30.6345	76.242	30.775	62.908	77.6665	73.972	80.457
Blmh	111.998	139.04	125.519	189.719	119.597	143.492	94.436	192.324	179.482	110.23	87.2135	174.525
Bdnf	0.836	0	0.418	0.947333	0.78725	0.3055	1.733	2.9955	1.129	0.2525	0.31	0.9655
Bst1	0.836	0	0.418	3.79633	2.85975	0.657	0.866	4.249	72.069	58.1015	171.849	132.392
Braf	137.072	135.498	136.285	143.642	151.602	107.157	113.497	102.801	69.603	73.652	76.8695	92.002
Bmyc	35.94	5.018	20.479	12.722	11.1278	22.0685	10.397	22.95	43.983	57.146	182.977	29.8965
Btla	0	0	0	0	0.06025	0	0	0.3035	0	0	0	0
Card11	0	0	0	0	0	0	0	0	6.026	14.893	9.9205	4.712
Casp8	48.059	61.697	54.878	17.3313	27.9543	19.4375	9.53	5.467	108.611	58.3065	46.3005	84.3945
Atp6v1g2	4.597	1.181	2.889	1.49167	2.55025	0.9165	0.866	3.906	7.6335	5.5195	28.7415	0.649
Btg1	276.233	617.268	446.75	588.212	425.106	358.244	271.179	596.54	409.51	660.503	565.433	765.858
Casp14	0	0	0	0	0.1505	0	0	0.607	8.609	2.0195	250.8	0.8725
Bak1	89.013	194.538	141.776	72.0083	73.2887	88.2475	79.708	76.8955	54.51	77.594	70.0415	74.7305
Bzw2	370.261	738.006	554.134	509.332	384.322	775.364	568.349	841.758	375.086	298.004	366.427	325.948
C3ar1	0	0.295	0.1475	0	0	0.196	0	0.607	61.1225	41.398	92.327	211.688
Batf	0.418	0	0.209	6.22667	1.38875	0.5475	0	8.458	14.5775	8.0875	3.1	7.155
Bach2	4.597	12.989	8.793	60.0997	59.7985	60.647	49.384	91.691	32.775	37.8845	25.733	26.057
Capns1	1718.83	1700.96	1709.89	1113.04	1294.3	1044.12	778.881	1154.24	1264.07	1612.54	1225.85	1449.5
Brca2	65.611	80.295	72.953	71.7097	56.3855	84.293	89.238	113.929	28.432	31.661	24.528	47.855
Bfsp1	0	0.886	0.443	0	0	0	0	0.9985	1.397	0	0.93	0.856
C1qbp	3080.77	2562.65	2821.71	2753.16	2313.38	4184.55	4817.11	3415.36	3585.37	2959.4	2012.22	2491.75
Brpf1	133.729	150.258	141.994	142.952	136.281	160.13	160.281	170.024	129.912	115.332	104.425	129.986
Brsk2	0	0	0	0	0.0765	0	0.866	0	13.774	4.039	115.945	2.094
Aurka	605.958	1155.42	880.69	720.013	436.149	766.65	739.894	838.019	541.516	370.24	444.275	417.35
Cast	83.162	164.133	123.648	201.782	201.248	129.455	68.444	182.067	130.677	254.637	164.019	215.155
B3gat1	0	0	0	0	0	0	0	0	0	0	0.62	2.214
Bcl2l1	83.998	156.752	120.375	163.449	236.433	50.11	37.255	114.791	129.36	163.911	92.8135	132.85
Calml3	0	0.295	0.1475	0	0	0.1095	0	0.3035	59.401	7.068	215.712	3.316
Bdh2	0.418	0.886	0.652	12.6217	14.8855	6.7195	1.733	5.467	12.7805	33.4965	24.6515	10.776
Cacna1a	0	0	0	0	0	0	0.866	0	4.3045	1.0095	4.03	6.6315
Basp1	26.328	120.443	73.3855	317.348	331.463	518.351	169.812	114.492	351.692	226.874	451.32	453.132
Car10	0	0	0	0	0	0	0	0	0	0	0	0
Bdh1	64.357	25.092	44.7245	89.2573	70.1952	116.32	117.828	54.332	37.251	27.879	20.1945	10.209
C4bp	0	0	0	0	0	0	0	0	0	0	2.366	0
Bmpr1b	16.716	4.428	10.572	21.9673	13.5405	24.705	5.198	27.283	69.6215	21.889	14.727	14.092
Cbx4	124.953	148.487	136.72	128.154	158.364	75.4745	76.242	115.983	44.388	123.945	62.6235	93.7415
Casc3	166.325	136.088	151.207	211.075	234.311	210.937	265.98	221.436	165.653	142.566	286.289	209.994
Cacna1h	0	0	0	9.63867	20.8425	11.7605	3.466	12.759	0	0	4.03	5.268
Bnip3	38.447	17.712	28.0795	33.4827	45.1375	13.036	9.53	44.858	8.877	80.5095	16.7255	15.243
Camk2d	53.491	111.291	82.391	107.712	73.177	57.6575	70.177	97.598	46.034	93.8175	45.0325	80.953
Bmp3	0.836	0	0.418	0	0.391	1.176	4.332	0.607	2.5255	2.9515	2.056	1.7885
Carm1	390.738	681.032	535.885	461.241	390.15	673.844	583.944	658.596	399.059	364.302	314.507	392.525
Cc2d1b	3.343	4.133	3.738	1.96933	2.0685	3.101	3.466	1.5175	6.8685	6.626	5.1235	4.2425
Bex2	0.836	2.066	1.451	1.799	1.81575	1.487	2.599	3.083	16.7205	1.898	34.575	4.1775
Bok	71.461	108.339	89.9	90.3993	70.924	102.458	136.889	103.611	69.642	55.812	89.0875	78.5205
C2cd2l	93.61	81.476	87.543	64.887	75.8642	55.467	65.845	71.736	132.928	90.438	446.428	59.755
Atp8b4	0	0	0	2.57633	2.57475	1.5735	7.797	0.607	19.113	41.321	17.3955	31.4345
Birc5	450.498	643.246	546.872	537.695	317.555	588.085	570.948	686.076	881.315	325.421	319.043	558.269
C7	0	0	0	0	0	0	0	0	1.722	3.2815	3.41	11.867
Canx	1558.77	966.198	1262.49	1052.63	1099.98	1619.86	1841.94	1045.57	1203.5	1219.53	724.758	1452.06
Camp	12.119	0.295	6.207	4.924	4.2015	7.664	2.599	7.2925	26.3255	60.5735	174.013	24.2795
C1ql1	0.418	2.362	1.39	19.9923	19.3998	50.135	19.927	32.7495	7.022	4.859	4.3325	8.573
Cblb	776.461	255.941	516.201	784.418	1008.63	546.555	802.273	846.327	275.966	829.699	294.053	560.135
Bmi1	100.714	152.324	126.519	108.406	76.016	176.369	140.355	154.055	121.76	113.352	121.964	96.5555
Brd2	180.534	236.752	208.643	258.91	176.916	303.739	213.997	222.959	269.962	264.733	291.16	285.348
Bst2	522.377	148.192	335.284	529.427	429.691	1382.21	184.54	227.33	1699.11	300.817	344.072	294.848
Bmp1	137.49	154.096	145.793	290.904	347.776	167.662	274.644	180.766	166.099	180.095	166.038	280.969
Bin1	644.822	802.655	723.738	807.451	964.326	387.161	379.477	394.522	451.856	646.273	538.908	468.543
Bmpr1a	168.832	165.018	166.925	126.483	142.108	205.735	83.173	166.594	117.608	110.95	264.033	141.476
Cacna2d4	0	0	0	0	0	0	0	0	49.931	10.602	350.625	3.1415
Cacna2d1	366.082	136.384	251.233	109.3	118.838	190.99	167.212	102.938	147.471	394.109	99.542	86.7395
Ccl3	0	0	0	22.1143	69.0528	2.121	15.595	2.3885	234.16	397.834	358.261	689.347
Chat	0	0	0	0	0	0	0	0	1.722	0	1.86	0
Cd3e	0.836	0.59	0.713	1.36267	1.656	0	0	0	41.3225	114.898	5.27	24.9555
Cdc25c	72.297	88.266	80.2815	85.054	68.35	114.669	102.234	96.8415	48.8085	23.19	33.1435	43.23
Cnot10	149.609	220.811	185.21	202.143	207.396	199.07	172.411	250.861	175.184	171.18	75.279	129.68
Clpx	82.327	96.236	89.2815	92.214	66.8385	90.0125	56.315	72.77	78.9625	90.784	76.782	62.547
Ckb	0.836	1.181	1.0085	3.85233	8.081	2.052	8.664	2.2565	8.5515	1.0535	22.631	2.5195
Cfp	3.761	2.066	2.9135	2.91367	0.66225	1.1125	3.466	0.3475	32.9815	32.573	51.234	143.861
Ccr8	0	0	0	1.21867	0	0	0.866	0	8.016	8.835	1.55	1.5705
Cflar	72.297	61.993	67.145	42.159	33.8263	15.8845	12.129	31.4655	29.501	47.719	34.855	51.7
Cdkn2a	3698.43	3284.72	3491.57	3431.94	3496.32	3366.55	2165.1	3431.97	1891.18	3876.79	3483.77	2212.09
Cdh3	475.99	600.147	538.069	78.443	124.28	5.3715	4.332	5.555	120.061	39.0305	103.395	78.0515
Ckap4	214.384	376.974	295.679	582.64	529.048	405.015	800.541	536.464	304.588	480.936	214.633	358.196
Cdh8	3.761	0.59	2.1755	0	0.12025	1.568	0	0	0	1.5145	0	0
Ccnd3	353.127	369.003	361.065	223.463	274.731	237.382	281.575	320.05	337.187	297.26	241.4	292.546
Cd80	0.418	0	0.209	0.646	0	0.1095	0	0.3035	10.8665	7.068	3.973	11.518
Clta	615.151	640.884	628.017	749.293	755.636	877.03	588.276	878.149	827.792	635.556	680.766	977.903
Chrm2	0	0	0	0	0.06025	0.1095	0	0	0	0	0.62	0
Cd209e	0	0	0	0	0	0	0	0	0	0	0.93	0.8725
Cd276	196.832	296.678	246.755	236.791	234.631	179.843	218.329	217.47	148.504	122.421	186.151	162.102
Clec4a2	0	0	0	0	0	0	0	0	16.3565	10.8545	8.6805	50.435
Ccne1	197.668	167.675	182.672	115.193	74.6972	221.306	226.127	115.38	123.005	98.6	327.601	111.705
Cd55b	0	0	0	0	0	0	0	0	1.722	0.2525	0	0.5235
Cep57	184.713	278.081	231.397	187.805	164.211	260.701	226.127	219.514	193.127	181.626	166.371	147.437
Clec7a	0.418	0.295	0.3565	0.170333	0	0	0	0.3035	94.697	100.213	94.554	213.607
Clec4b2	0	0	0	0	0	0	0	0	0	0	0.62	0
Cdc25b	98.207	331.808	215.007	176.356	153.724	223.38	162.014	282.132	138.945	89.08	111.034	119.035
Chuk	93.61	99.188	96.399	55.4033	64.4387	57.2505	62.38	45.122	47.545	66.9285	49.9605	42.8815
Cd24a	344.769	436.014	390.392	219.119	162.905	340.245	99.634	373.336	383.962	263.582	409.938	161.35
Cd8a	0	0	0	0	0	0	0	0	12.913	49.9805	2.17	5.2355
Cgrrf1	35.522	45.756	40.639	49.6213	47.0332	38.5535	29.457	42.879	41.153	30.282	41.5065	49.022
Cdc25a	138.325	179.483	158.904	174.349	89.5367	207.833	184.54	202.916	218.484	138.135	168.608	117.066
Ccl1	0	0	0	0	0.0765	0	0	0	15.171	20.194	0.93	2.6175
Cftr	0.418	0	0.209	0	0.21325	1.8735	0	0.651	7.022	0	1.436	4.101
Cd1d2	0.418	0	0.209	0	0	0	0	0	0	0.5485	2.48	0
Cmtm4	84.834	120.738	102.786	147.996	159.106	75.319	120.428	109.645	88.8675	146.804	108.16	93.534
Cd4	0	0.295	0.1475	0.170333	0.06025	0	0	0.3035	85.2275	45.9415	9.3005	14.4685
Chd4	2112.07	1959.55	2035.81	2216.37	2099.23	2696.15	2658.94	1704.83	1525.31	802.433	1168.54	1388.84
Cct4	1413.76	2094.46	1754.11	1848.21	1922.5	2282.29	2453.61	2111.92	2255.89	1622.11	1438.87	1804.57
Cdc45	94.864	128.413	111.639	154.794	113.475	181.482	172.411	136.827	121.381	89.168	110.124	74.0865
Cd3d	0	0	0	0	0.13675	0	0	0	23.244	15.398	2.48	2.6175
Cib1	137.49	117.491	127.49	103.51	104.257	51.022	64.979	73.003	120.701	70.152	465.251	91.958
Chrnb1	31.343	8.561	19.952	6.02	7.816	2.605	0	1.6495	86.644	39.253	266.467	24.7155
Cdh2	477.662	550.257	513.959	398.768	442.702	373.072	298.903	211.36	83.285	60.8215	55.687	280.138
Cog7	2.507	2.362	2.4345	3.49167	3.3095	5.677	0.866	7.552	1.6075	3.719	2.7825	5.6555
Cntn1	48.059	2.952	25.5055	14.917	48.3695	25.1485	0	22.955	2.5825	6.4275	3.998	33.621
Cd46	7.522	2.362	4.942	1.527	1.165	1.591	1.733	0.695	1.6645	2.6555	6.478	5.5955
Ccdc92	11.701	3.542	7.6215	4.26033	5.11075	5.6545	4.332	10.4985	3.4825	4.267	4.0795	3.6865
Ccl9	9.612	2.066	5.839	3.329	8.333	0.219	0	3.774	961.396	383.34	592.706	2112.23
Cks1b	959.502	1584.06	1271.78	1353.4	805.078	1390.65	1150.56	1133.37	890.105	752.775	850.859	659.258
Clec4a3	0	0	0	0	0	0	0	0	55.0965	18.427	21.701	112.737
Cmtm2a	1.254	0	0.627	0	0	0	0	0.3035	0	5.738	0.253	0.1745
Ciita	0	0	0	0	0.3775	0	0	0.3035	41.3225	20.4465	165.857	28.2715
Coasy	133.729	109.225	121.477	81.6377	82.1345	62.768	55.449	94.4485	63.0205	123.448	118.898	64.1555
Cdc42ep1	150.445	121.623	136.034	126.322	101.018	117.892	202.734	146.89	84.531	194.539	83.671	150.055
Cd300c	0	0	0	0	0	0	0	0	0	0	0.62	0
Cerk	35.94	23.321	29.6305	32.0433	37.707	38.629	28.591	40.878	23.4175	41.6465	34.8965	40.8145
Chil1	0	0	0	7.73433	6.16575	0.7665	3.466	12.764	11.8805	7.3205	25.699	17.157
Cda	0	0	0	0.27	0.6045	0	0	0.695	0	0.7575	0.62	2.252
Ccna2	1135.02	1670.26	1402.64	1408.36	744.394	1681.27	1828.07	1363.68	1153.39	629.974	456.434	715.812
Ceacam15	0	0	0	0.170333	0.1505	0.1095	0	0	0	0	0.31	0.1745
Chek2	60.178	71.144	65.661	54.226	39.1785	96.0405	56.315	60.701	36.8095	27.501	20.9615	19.1695
Cmtm5	0	0	0	0	0.06025	0	0	0	26.6875	9.8445	231.58	2.792
Cd6	0	0.295	0.1475	0	0.331	0	0.866	0.3035	21.522	36.228	3.296	7.3295
Clic1	229.01	606.936	417.973	365.46	356.708	247.562	224.394	366.496	318.765	434.557	406.659	544.36
Chst11	208.951	462.582	335.767	294.714	327.012	58.3285	16.461	113.467	68.971	109.925	133.466	57.279
Cd3eap	85.252	67.897	76.5745	88.0603	70.4442	112.274	123.893	115.543	102.762	74.0995	85.373	69.653
Cdh13	0.418	0.295	0.3565	0.170333	0	0	0	0	61.1225	35.3395	44.642	96.905
Cdc6	40.536	77.048	58.792	36.517	22.119	47.1265	48.518	46.842	50.666	30.5495	43.671	49.42
Cd34	90.267	82.952	86.6095	8.99167	13.2055	17.7145	0	1.6495	299.611	80.7095	253.377	274.382
Cnpy3	64.357	77.048	70.7025	50.2723	50.2892	59.264	58.914	70.157	65.3945	55.0545	54.6925	74.4305
Cd28	0	0	0	0.575667	0.12025	0.392	6.065	0.3475	10.3305	24.233	3.41	9.931
Chrna1	0.418	0	0.209	0	0.301	0.1095	0	0	3.0615	0.2525	1.24	0.5235
Ccnt1	160.892	191.882	176.387	178.691	157.21	142.946	116.962	157.472	119.309	136.105	256.412	114.203
Cdon	24.238	22.14	23.189	57.8993	86.4598	145.394	51.983	213.96	87.015	40.914	87.0965	98.9385
Clec5a	0	0	0	0	0	0	0	0	6.887	9.592	11.7805	30.8895
Cebpa	112.833	24.797	68.815	87.437	69.9363	84.999	26.858	101.09	126.746	179.402	385.109	220.2
Cdhr1	0.418	0.59	0.504	0.305333	0.0765	0.196	0	0	0.268	0.296	1.803	2.0725
Cenpn	93.192	121.033	107.112	101.003	78.1235	159.688	124.76	140.882	101.998	75.3515	70.842	80.7505
Ccnk	513.601	615.792	564.697	553.291	593.113	657.138	529.362	556.393	390.831	420.384	371.656	377.348
Cdkn2d	167.161	247.38	207.27	129.249	153.648	69.6055	74.509	146.911	62.4665	111.192	84.382	71.807
Cdv3	369.843	311.143	340.493	374.899	406.821	452.959	583.078	361.624	377.099	325.288	657.966	248.377
Cdh4	0	0	0	0	0.06025	0	0	0	1.722	0	0.62	0.349
Ccr2	0.418	0	0.209	0	0	0.876	0	0.607	85.2275	53.5145	26.661	133.505
Cmtm6	305.068	224.944	265.006	179.271	219.426	116.624	71.044	112.882	147.739	196.45	138.686	152.454
Cfh	154.624	27.454	91.039	34.266	18.6358	6.843	19.927	16.1065	55.1355	157.924	221.23	281.767
Ccr3	0	0	0	0	0	0	0	0.3475	0	1.5145	0.62	0.349
Cnot3	715.448	670.405	692.927	715.931	530.379	843.026	699.173	815.175	656.721	499.758	1485.64	530.091
Ccl12	0	0	0	0	0	0	0	0	46.4875	7.825	8.9905	44.5015
Chst7	3.343	12.399	7.871	10.341	14.988	10.0535	4.332	15.3985	22.1355	19.8015	8.591	14.8665
Cdk4	2824.6	2841.91	2833.26	2819.05	1809.15	3576.71	4344.93	3042.06	18323.6	2203.13	4756.47	1985.48
Cdh12	0.418	0	0.209	0	0	0	0	0	0	1.0095	0	0
Cebpz	386.559	264.206	325.383	350.867	283.699	669.367	740.76	342.034	483.233	355.381	531.098	241.56
Ccnd1	161.31	644.427	402.869	227.371	143.993	360.303	628.13	176.429	222.96	120.07	98.1725	322.131
Cfi	0	0	0	0	0	0	0	0	1.722	1.141	4.96	5.503
Cd52	0	0	0	0	0	0	0	0	252.238	292.562	71.613	267.882
Clca4b	0	0	0	0.406	0.301	0.611	0	0.695	2.5825	0.7575	12.4005	1.205
Cmah	0	0	0	0.170333	0	0	0	0.3035	14.635	4.8395	1.24	8.5515
Cmtm3	71.879	68.487	70.183	62.8173	76.175	65.5505	15.595	33.053	190.974	459.493	308.911	225.817
Ccl7	17.134	14.17	15.652	159.789	257.566	164.297	36.388	36.145	498.192	693.339	517.438	1015.54
Ceacam1	0	0	0	0.170333	0.21325	0	0	0.651	77.0895	22.2135	28.521	56.352
Ciz1	406.618	263.321	334.97	419.66	375.807	501.904	317.964	483.64	314.895	428.403	315.659	270.491
Cd209b	0	0	0	0	0	0	0	0	7.748	0	0	8.5515
Cd248	38.029	74.686	56.3575	63.3643	62.088	147.011	11.263	87.7855	243.957	130.064	310.538	229.361
Cenpe	170.504	291.66	231.082	209.18	128.97	209.324	210.532	228.042	91.035	64.196	75.3115	112.572
Cidea	0	0	0	0.135	3.99675	0	0	0.695	0.268	0	0.62	0.1745
Cd14	1.254	12.989	7.1215	9.327	10.329	11.86	2.599	9.2455	262.807	371.107	504.721	1070.88
Cd151	558.317	681.032	619.675	313.15	281.396	166.212	248.653	221.643	281.647	349.434	276.201	386.363
Clip2	27.582	65.24	46.411	50.0257	54.0703	53.372	20.793	53.3295	39.241	52.011	48.4775	46.7425
Chek1	93.61	167.085	130.347	110.597	74.227	196.147	136.889	168.565	152.623	104.916	111.012	92.4975
Cdc14a	30.925	19.188	25.0565	12.066	6.993	21.8	8.664	7.9875	14.3875	19.039	12.0755	17.757
Cd84	0	0	0	0	0	0	0	0	4.3045	5.5535	8.6805	15.3575
Cdk5rap1	38.447	53.136	45.7915	29.5153	37.6545	25.994	24.259	33.3655	27.168	45.588	28.1335	24.3775
Cdk2	535.75	416.235	475.993	550.739	384.291	708.795	649.789	609.673	539.708	394.508	2535.18	375.238
Cic	71.043	116.9	93.9715	77.874	110.938	62.616	57.181	85.9735	54.24	64.045	144.115	88.7075
Ceacam3	0	0	0	0	0	0	0	0	0	0	1.24	0
Cnot4	213.548	187.454	200.501	201.673	195.88	260.592	181.941	223.517	201.889	177.689	192.371	180.213
Col10a1	0	0	0	0	0	0	0	0.3035	3.4435	0	1.55	0.698
Ccl25	25.492	12.103	18.7975	12.563	14.6025	16.1225	31.19	19.3525	22.7675	22.394	9.31	14.7135
Cebpb	276.651	366.346	321.499	1100.83	1155.87	462.092	394.206	750.503	369.387	1065.49	720.612	788.196
Ccnc	30.507	36.605	33.556	22.209	19.4935	31.892	21.66	25.466	27.571	20.054	24.6565	24.8845
Ccl20	0	0	0	2.70533	0.89425	2.2995	2.599	12.4075	37.771	0.5925	1.183	7.1495
Ccnf	75.64	119.262	97.451	62.5417	29.3685	71.917	59.781	77.621	58.3195	22.214	40.4315	49.0765
Ccr1	0	0	0	0.340667	0.903	0	0	0.3035	56.818	66.1355	88.4925	134.311
Chst3	5.015	4.723	4.869	5.28467	5.5405	1.9425	11.263	10.5075	7.0405	22.146	2.056	5.4975
Chp1	178.444	205.166	191.805	171.417	206.215	110.076	124.76	169.383	99.4355	155.421	94.8865	120.912
Cdk1	688.284	985.091	836.688	649.288	448.763	728.339	696.574	660.747	499.878	282.781	435.817	493.639
Ccr7	0	0	0	0.135	0.06025	0.219	0	0	70.8605	79.262	18.291	30.9
Cd47	101.132	80.59	90.861	151.926	180.247	129.911	66.712	167.777	118.469	162.623	90.0955	158.024
Ccl2	14.627	15.351	14.989	530.065	607.629	730.881	291.972	193.618	1335.17	1779.88	1790.07	2286.06
Cd81	611.39	433.357	522.374	436.601	591.98	458.526	295.438	426.331	302.512	369.894	351.91	387.875
Cln3	21.313	20.664	20.9885	15.5003	18.3062	7.136	1.733	10.107	12.8375	19.5635	15.3965	28.0855
Cd200	338.083	245.313	291.698	390.029	268.626	33.61	156.816	107.881	273.764	201.606	227.772	253.118
Clock	206.443	148.782	177.613	169.332	132.095	126.427	204.467	166.608	120.174	181.144	105.635	106.4
Col11a1	836.639	1067.45	952.045	297.39	350.873	140.912	194.07	382.898	188.519	53.845	35.743	149.215
Ccl28	2.09	4.428	3.259	4.835	4.94475	3.32	2.599	5.2515	2.2005	2.49	0.816	1.347
Cdk8	225.249	291.07	258.159	341.103	271.595	384.837	351.753	415.186	412.709	338.526	569.798	468.884
Clca4a	0	0.295	0.1475	0	0	0	0	0	0	0	0.31	0
Cd79b	0	0	0	0.340667	0.1505	0	0	0	12.913	3.7865	3.1	7.155
Cebpe	0	0	0	0	0.1505	0	0	0	0.861	0	0.62	0.1745
Cd180	0	0	0	0	0	0	0	0	12.0525	13.631	13.3305	38.5355
Chst15	8.776	0	4.388	97.7527	76.4407	81.53	114.363	88.4055	83.6405	132.688	54.951	118.501
Cntfr	0.418	0.295	0.3565	4.17633	5.99325	1.5045	0	3.167	1.129	3.039	1.493	3.6265
Ceacam9	0	0	0	0	0	0	0	0	0	0	0.62	0
Ccl5	0.418	1.771	1.0945	91.7763	28.8803	83.203	12.129	16.6345	200.102	387.615	225.659	254.246
Cdyl	162.564	198.966	180.765	145.069	146.859	143.966	128.225	114.923	104.141	162.451	122.883	89.809
Cmpk2	8.776	2.952	5.864	26.0937	6.47275	163.347	6.931	3.9495	157.316	37.238	8.0285	25.408
Cndp2	162.982	151.144	157.063	128.93	148.209	204.708	269.446	150.303	363.132	222.751	291.837	342.267
Clec4n	0	0	0	0	0	0	0	0	67.149	32.058	24.491	144.848
Cnr1	0	2.066	1.033	0.170333	0.602	0.3055	0	0.3035	0.268	2.995	1.24	0
Ceacam2	0	0	0	0	0	0.3285	0	0.3035	2.5825	0	0.93	1.5705
Cdkn3	70.625	90.627	80.626	78.946	45.6925	61.06	46.785	87.935	27.4175	19.724	29.0565	34.1665
Cd209c	0	0	0	0	0	0	0	0	0.268	0	0.31	0.698
Cd5	0	0	0	0	0.06025	0	0	0	14.635	21.456	1.24	2.967
Cd48	0	0	0	0	0	0	0	0	4.3045	5.806	6.8205	13.961
Cd36	16.716	0	8.358	0.135	1.0225	0	0	0.3035	92.1145	152.509	106.335	738.91
Cd274	0.418	2.362	1.39	2.10267	2.90425	4.489	0.866	0.3035	15.324	36.8545	17.7525	27.999
Cd83	0	0	0	2.70633	2.71125	0	1.733	3.686	77.5755	78.34	58.9025	220.173
Chit1	0	0	0	0	0.12025	0.196	0	0	0.536	1.0095	0.31	0.3325
Cd37	0	0	0	0	0.1505	0	0	0	36.157	65.3785	26.661	58.1135
Cog2	39.283	58.745	49.014	48.251	38.1345	40.5945	38.987	55.366	44.388	50.069	38.9615	38.175
Cirbp	167.996	141.402	154.699	118.734	115.552	114.34	84.039	138.911	285.75	134.105	339.256	149.472
Cdk6	26.746	118.081	72.4135	77.0093	47.9532	146.971	143.82	118.358	67.597	60.215	62.827	57.6225
Ccl11	0	0	0	0.170333	0	0	0	0.607	14.635	6.66	2.986	31.091
Cdca4	38.447	117.491	77.969	49.0677	39.806	57.14	62.38	53.501	70.8505	47.642	55.404	48.3295
Cdk19	109.49	108.93	109.21	176.643	213.652	141.248	104.833	277.066	100.732	109.221	118.43	104.261
Cdkn2b	8.358	28.339	18.3485	29.7187	22.5168	14.6165	10.397	37.6625	9.2225	23.1995	12.304	25.283
Cd33	0	0	0	0	0	0	0	0	15.496	7.573	26.971	18.673
Cma1	0	0.886	0.443	0	0	0	0	0.3035	35.564	10.3495	322.724	4.1885
Cd164	1617.7	1323.69	1470.69	1346.8	988.8	1093.42	1175.69	1204.9	1065.83	977.897	1280.1	1007.46
Cdkn1b	72.297	44.28	58.2885	61.4903	75.1547	61.3565	32.923	85.8415	36.638	58.088	50.0025	27.2405
Cnr2	0	0	0	0	0	0	0	0	1.722	0.2525	11.7805	0.349
Cd163	3.343	1.476	2.4095	0.27	1.11475	3.1065	0.866	0.3475	19.2075	2.403	2.79	16.23
Cd8b1	0	0.295	0.1475	0	0	0	0	0	18.9395	69.922	4.96	9.2495
Ccnb3	0.418	0	0.209	0.271	0	0	0	0	0.268	0.296	0.506	0.158
Cdcp1	0	0	0	0	0.301	0	0	0	0	0	0.31	1.107
Cdk7	366.082	313.21	339.646	380.437	280.189	542.707	548.422	458.254	364.884	359.364	354.683	299.493
Cd82	15.88	20.664	18.272	42.2787	54.9303	38.0705	6.065	59.834	19.8965	79.7335	18.7245	30.616
Cdc20	386.559	804.131	595.345	371.109	243.139	416.655	438.391	506.085	288.625	165.869	264.414	220.095
Cd53	0	0	0	2.725	4.3655	0	0	0.3035	49.931	41.1455	54.5625	103.837
Ccl6	0	0	0	0.271	0	0	0	1.214	890.152	363.241	813.303	2340.92
Cd74	2.925	0.295	1.61	62.8877	17.976	3.8495	54.582	25.167	1976.09	2894.98	508.87	3717.58
Cd209a	0	0	0	0	0	0.196	0	0	1.722	1.5145	1.24	4.87
Cd320	35.94	38.967	37.4535	26.0333	24.436	30.273	43.319	29.6885	55.426	41.637	229.912	32.6725
Ccr4	0	0	0	0.135	0	0	0	0	0	0.2525	0	0.1745
Cd40lg	0	0	0	0	0	0	0	0	2.5825	2.0195	0	0.349
Cdo1	1.672	1.476	1.574	4.613	9.365	186.547	6.931	9.7555	36.5825	43.424	54.5655	48.848
Chic2	48.895	57.564	53.2295	90.462	98.2338	68.4395	45.052	97.3255	63.004	80.269	60.176	51.5525
Cd70	0	0	0	0	0	0	0	0	0.861	0	0.31	0.3325
Ccl24	0	0	0	0	0.1505	0	0	0	43.044	11.864	226.31	17.975
Cd200r1	0.836	0	0.418	0	0.3035	0.3055	0.866	0.3035	17.4855	24.233	7.0735	33.949
Cd59a	59.342	8.856	34.099	8.275	11.6063	1.072	0.866	4.6845	31.2025	71.5055	34.758	60.78
Chd7	41.79	58.45	50.12	87.9057	52.9612	56.0005	73.643	95.962	34.765	54.928	34.2295	56.0685
Cebpg	92.774	198.081	145.428	110.349	135.123	139.751	81.44	185.124	102.838	99.2595	105.999	77.103
Chmp6	52.656	96.531	74.5935	58.9503	44.2188	68.157	48.518	62.5615	75.7845	68.055	66.3835	82.3925
Cd63	3440.59	3223.32	3331.95	4013.33	4299.45	3522.94	3838.09	3091.72	2856.83	3869.8	4223.23	2983.29
Cdkn1a	773.536	540.811	657.173	829.826	1178.3	256.157	628.13	641.986	535.872	638.836	454.234	826.777
Clu	402.021	13.579	207.8	305.654	420.792	350.125	14.729	329.181	490.997	959.982	390.158	530.873
Cd22	0	0	0	0	0	0	0	0	10.3305	7.573	7.7505	14.3105
Cd44	222.324	1675.86	949.094	1378.54	1539.6	1196.66	924.434	971.218	1327.54	804.401	1203.03	1446.47
Ccnd2	189.309	433.062	311.185	151.254	233.063	489.961	540.625	182.991	211.173	156.709	229.775	216.866
Cd207	0	0	0	0	0	0	0	0	2.5825	2.063	2.48	1.047
Cd247	1.254	0	0.627	0	0	0	0	0	18.9395	20.9515	1.24	4.014
Clec4a1	0	0	0	0	0	0	0	0	22.383	6.058	5.58	25.8285
Cct5	3126.74	3181.99	3154.36	3101.16	2845.49	4532.9	4165.58	3872.41	3306.17	2357.79	2716.89	2938.36
Clasp2	231.1	242.656	236.878	190.657	208.812	248.156	209.665	253.038	135.023	156.891	122.554	156.349
Cltc	526.974	773.43	650.202	549.126	771.157	351.538	330.093	348.617	319.491	328.076	282.476	496.034
Chad	0	0	0	0.271	0.12025	0	0	0.607	41.3225	0	3.41	5.9335
Cnn2	125.371	387.601	256.486	752.393	1050.11	412.147	456.585	529.136	677.372	874.704	468.976	493.428
Ccr1l1	0	0	0	0	0.0765	0	0	0.3475	20.661	4.5435	88.0435	1.9195
Ccr10	2.507	0.886	1.6965	0.135	0.44275	0	0	0.3475	0	0	0.31	0
Ccr6	0.418	0	0.209	0.135	0	0.196	0	0	98.1405	22.466	639.247	6.457
Cd3g	0	0.295	0.1475	0	0.1505	0	0	0	169.594	238.796	6.2005	23.9085
Cdc42se1	346.023	219.04	282.531	249.873	230.221	141.983	155.949	201.244	186.101	336.948	131.642	206.167
Cdk5r1	33.85	19.188	26.519	14.7717	16.4827	31.6345	39.854	20.562	87.888	42.665	265.691	29.433
Cebpd	34.686	2.657	18.6715	99.5277	49.4838	43.859	4.332	53.2105	65.8115	65.3265	198.049	42.8435
Cd68	21.731	22.435	22.083	28.8637	44.848	11.77	7.797	32.556	372.686	406.549	623.842	911.293
Ccl22	0	0	0	0.135	0.12025	0	0	0	10.3305	39.631	4.65	9.075
Cd160	0	0	0	0	0	0.196	0	0	0	0.7575	0.62	0
Cdk5	89.431	65.535	77.483	119.506	102.275	82.3165	65.845	122.106	76.891	129.207	239.362	75.0685
Cd9	346.023	448.412	397.217	763.632	569.987	622.798	694.842	874.715	1330.03	826.32	1013.36	1176.93
Ccnb2	320.531	591.881	456.206	329.842	258.301	290.664	279.843	414.939	168.37	141.708	82.444	204.999
Ccna1	0	0	0	0.135	0	0	0	0.3475	0	0	0.31	0
Cd300c2	0	0	0	0	0	0.196	0	0	37.018	25.7475	19.221	82.546
Cltb	145.012	133.431	139.221	124.892	171.16	96.989	90.104	117.1	579.466	236.251	629.976	186.087
Clic5	1.672	0.295	0.9835	1.96733	5.109	0.438	0.866	0.695	7.0405	9.976	2.676	9.9475
Ccnh	20.059	47.823	33.941	29.1263	30.0308	33.655	21.66	41.212	23.935	41.7	31.4795	28.435
Cdk5rap2	178.444	162.657	170.55	133.338	132.126	199.129	176.743	151.926	98.456	97.4295	90.9875	112.9
Cetn3	491.87	619.63	555.75	419.417	324.244	737.748	627.263	540.075	586.308	443.388	367.001	361.528
Cd19	0	0	0	0.340667	0	0	0	0	2.5825	1.262	0.93	0.698
Cck	0	0.295	0.1475	0	0.06025	0	0	0	0	0	0.62	0.158
Clec10a	0	1.181	0.5905	0	0	0	0	0.3035	37.879	11.6115	151.229	110.801
Cfd	0.418	0	0.209	0	0.2405	0.1095	0	0	15.496	14.136	109.434	285.126
Cd72	1.254	0	0.627	0.170333	0.27075	0	0.866	0	149.793	60.5825	399.917	80.626
Cdkn2c	236.532	109.52	173.026	85.086	82.377	105.974	26.858	63.7665	30.172	233.6	92.2865	49.399
Ccl26	0	0	0	0	0	0	0	0	0	0	0	0
Clic4	1423.79	1798.08	1610.93	1590.68	1631.99	1839.63	1749.23	2110.38	1989.63	1466.99	1308.53	1525.33
Ccp110	72.715	118.376	95.5455	92.2873	76.0787	140.22	138.622	107.151	73.337	70.405	87.91	66.9155
Cdc7	338.083	139.336	238.71	160.219	72.0943	233.094	171.544	189.848	163.257	115.979	216.668	82.7525
Cdc42	4243.37	3889.88	4066.63	3574.88	3944.89	3153.61	3433.49	2492.39	2715.14	3026.57	2507.42	3060.13
Ccl4	0	0	0	0.170333	0	0	0	0	63.705	64.3685	66.653	127.555
Cherp	240.711	355.719	298.215	353.741	273.894	356.509	378.611	432.194	362.665	294.79	522.822	261.57
Chrd	23.402	1.771	12.5865	4.69233	6.992	0.438	0	2.3445	37.286	24.66	209.986	11.207
Cog4	135.4	125.461	130.43	153.369	173.215	128.989	103.1	210.102	107.45	136.007	91.0375	105.701
Cd226	0	0	0	0	0	0	0	0	5.1655	8.5825	1.86	3.316
Ccrl2	0.418	0.59	0.504	21.3393	4.03425	2.8465	0.866	3.299	82.1475	278.689	178.87	372.094
Cd55	89.013	4.723	46.868	13.5843	18.3767	1.372	1.733	0	32.7135	12.5	38.2705	67.9795
Cideb	0	0	0	2.586	4.8795	1.8615	0	2.3005	0.861	4.5195	4.0225	3.2775
Clec4a4	0	0	0	0	0	0.392	2.599	0	0	0	0	3.316
Cct7	486.856	1110.26	798.556	524.925	463.907	638.387	544.957	672.582	484.408	328.728	394.859	420.862
Cdx2	0	0	0	0	0.1505	0.1095	0	0	0.536	0	0.31	0.6325
Col11a2	5.015	2.657	3.836	10.9687	26.1425	7.696	19.927	22.26	7.748	15.7815	8.0285	4.7395
Chp2	0	0	0	0	0	0	0	0.3475	19.8005	3.029	110.984	6.108
Cd59b	0.418	0.59	0.504	0.271	0.7525	0.438	0	0	0	1.0095	0.253	0.6655
Cdh5	0	0	0	0	0.1505	0	0	12.812	292.853	172.451	126.486	263.153
Cdk9	338.918	491.512	415.215	490.368	368.051	433.716	421.064	528.12	400.62	400.413	520.163	383.592
Cd86	0	0	0	0	0	0	0	0	36.157	19.6895	13.3305	34.3795
Cdh11	0	40.443	20.2215	42.7127	37.3813	39.9965	26.858	71.987	44.981	54.512	114.962	36.479
Cd69	0	0	0	0.27	0.06025	0.1095	0	0	13.449	39.3785	21.701	18.275
Cd244	0	0	0	0	0.21075	0	0	0.607	61.9835	16.9125	386.276	5.2355
Cdkn1c	17.552	13.284	15.418	32.84	69.3918	127.793	38.121	222.849	194.889	295.59	303.149	49.257
Cdh6	0	0	0	0.677	7.216	7.385	0	1.5175	22.081	1.3055	1.24	62.6775
Clec4b1	0	0	0	0	0	0	0	0	4.3045	0.505	0.62	4.014
Cited2	3.761	0.59	2.1755	4.65133	5.37925	0.853	0.866	0.9985	3.54	2.403	2.056	4.51
Cdx1	0	0	0	0	0	0	0	0	0	0	0.31	0
Cd7	0	0	0	0	0	0	0	0	2.5825	23.4755	1.24	2.094
Ccr5	0	0	0	0.170333	0	0.1095	0	0	30.131	26.2525	18.601	37.6955
Cdx4	0	0	0	0.135	0.0765	0	0	0	0	0	0.31	0
Ccs	151.28	136.974	144.127	120.992	125.315	109.556	84.906	177.005	124.035	148.712	154.288	119.177
Cisd1	121.192	195.424	158.308	71.208	81.1535	89.5275	82.307	85.397	91.5895	84.0895	74.6765	62.8415
Cd209d	0	0	0	0	0	0	0	0	33.5745	10.097	198.719	3.4905
Chac1	48.895	141.402	95.1485	55.041	68.7378	61.096	102.234	56.3645	24.606	48.327	49.171	8.4365
Cdc14b	48.477	91.218	69.8475	52.5413	66.689	47.2435	68.444	27.991	62.0475	40.7095	57.1175	67.8255
Cd2ap	287.934	214.022	250.978	216.094	172.88	180.173	205.333	124.186	177.93	187.877	291.511	170.059
Chn1	2.925	1.476	2.2005	4.094	3.4345	3.551	4.332	4.249	10.809	6.3105	8.0605	5.5955
Ccl17	0	0.295	0.1475	0.948	0.67225	0.415	0	0.9105	7.748	4.0825	3.41	3.5995
Cklf	47.223	33.358	40.2905	32.5843	23.4193	26.086	17.328	27.7665	78.862	152.225	59.0305	50.457
Cd2	0	0	0	0	0	0	0	0.607	64.566	42.9125	313.113	9.9475
Ccdc86	94.446	116.015	105.231	110.938	87.7643	215.274	278.11	97.893	205.722	154.325	121.948	97.7005
Cd96	0.418	0.295	0.3565	0.676333	0.1505	0	0	0	1.722	16.1555	1.55	1.7285
Ccnt2	183.877	148.782	166.329	177.274	150.475	175.061	123.893	156.645	98.035	110.24	108.723	91.6035
Cd38	2.925	0	1.4625	3.736	2.91125	0.3055	0	1.5615	36.693	21.204	29.451	42.7505
Ciapin1	598.017	551.733	574.875	581.788	492.973	987.321	763.286	608.262	731.983	559.626	375.414	313.826
Ccno	0	0.59	0.295	0.27	0.257	1.418	0	0.9985	3.597	5.267	4.8135	10.771
Chd1	178.444	220.516	199.48	218.036	160.252	235.286	226.993	204.468	169.845	192.015	150.585	143.352
Ccl8	0.418	0.295	0.3565	0.646	0.06025	0	0	0	347.796	24.233	25.111	77.136
Clstn1	278.74	474.095	376.418	351.694	374.26	398.42	301.502	410.739	274.169	237.618	273.07	312.249
Chrna7	0	0	0	0	0.0765	0	0	0	0.861	0.5485	0	0.3325
Cdh1	0.836	0	0.418	0.170333	0.12025	0.1095	0	0	42.343	10.393	8.3135	28.331
Cd300a	0	0	0	1.35067	0.7545	0.3055	0	0.3475	55.0965	45.689	57.0425	199.073
Clgn	0	0.886	0.443	0.542	0.36125	0	1.733	1.5175	48.841	15.6165	276.809	4.821
Cd40	0.836	0	0.418	12.1863	3.9225	0.1095	1.733	7.684	14.635	12.039	73.669	27.519
Crb3	1.254	0	0.627	0	0.6045	0	0	0	4.822	0.2525	6.5105	2.803
Csde1	1514.89	1623.32	1569.11	1462.53	1287.65	1159.98	1195.61	1268.15	865.882	1366.63	1070.5	940.38
Cybrd1	22.149	1.476	11.8125	2.678	2.39825	0.7435	0.866	4.293	1.99	0.2525	11.8625	8.851
Csf1	208.533	1018.74	613.639	1211.33	1427.61	384.82	968.62	329.587	1058.05	730.745	204.464	571.697
Cttn	1318.9	1050.33	1184.61	1171.49	1248.64	780.695	628.996	875.08	637.785	924.065	665.681	712.365
Ctsc	43.88	66.716	55.298	33.0477	45.5355	6.991	19.927	5.2915	163.148	191.869	121.763	698.623
Dgki	0	0.295	0.1475	0	0.28725	0.196	0	0.3035	0.861	1.5145	0.62	0.5235
Cryzl1	129.132	207.232	168.182	137.822	151.859	156.574	101.367	193.626	96.107	145.554	163.632	89.4765
Cxcl11	0	0	0	1.656	0.153	2.5185	0.866	0	100.955	27.5145	302.573	13.083
Ctsb	2190.64	1566.05	1878.35	1956.58	2280.07	766.719	682.712	1158.35	1619.01	2571.21	2163.81	5563.03
Copb2	483.094	497.121	490.107	501.122	520.949	475.967	473.047	568.492	413.244	459.817	338.605	447.302
Dffa	5.433	2.952	4.1925	3.18567	2.694	3.643	0.866	2.472	1.0715	3.4225	1.885	2.0125
Cspg5	2.09	3.247	2.6685	3.595	2.8185	1.568	0	5.08	0.536	43.922	2.056	1.9795
Cxcl12	4.597	1.181	2.889	35.8237	18.4522	32.274	26.858	59.245	93.808	199.736	127.543	99.07
Cp	369.843	1.771	185.807	302.042	216.805	364.328	253.851	353.812	469.987	405.031	293.598	1077.54
Crym	2.507	0	1.2535	0.340667	0.4515	0	0	0	3.4435	1.4805	3.745	1.3305
Crot	145.012	111.882	128.447	125.301	99.583	101.037	83.173	100.32	69.603	92.376	63.7175	85.043
Col4a6	43.88	10.332	27.106	3.71167	5.08775	0.196	0	0.3035	3.4435	3.83	10.4835	4.1395
Cox5b	553.72	754.833	654.276	524.746	552.222	487.609	475.646	662.704	532.313	489.734	699.096	472.252
Ddx11	60.178	85.314	72.746	62.199	42.9455	78.62	66.712	64.299	64.25	39.3165	42.9615	49.0765
Cxcl16	50.984	5.314	28.149	24.521	27.7278	2.0805	3.466	4.948	151.005	94.85	196.678	165.097
Dctd	65.193	115.424	90.3085	68.294	63.6138	142.412	164.613	136.25	126.565	103.109	62.0205	63.916
Coro1c	102.804	184.797	143.8	170.937	176.057	233.548	182.807	190.041	162.992	109.294	116.441	168.024
Cxcl14	27.164	17.417	22.2905	42.425	43.9735	10.9685	2.599	174.282	62.1365	24.112	44.4305	39.233
Csnk2a2	377.783	353.062	365.423	364.18	384.19	524.193	586.543	440.115	325.894	340.096	246.748	277.793
Cxcl15	0	0	0	0	0	0	0	0	2.679	0.7575	6.887	5.71
Desi1	241.129	279.852	260.49	180.89	224.567	226.344	202.734	195.223	151.782	149.537	133.54	122.738
Ddc	3.761	1.476	2.6185	1.389	1.0795	0.807	0.866	4.513	13.124	8.626	2.733	2.8355
Cyp2u1	3.343	14.76	9.0515	16.043	27.3765	7.2635	5.198	4.8165	3.865	4.3545	7.425	3.103
Crabp2	3.343	2.952	3.1475	144.633	34.5395	162.498	65.845	228.763	99.8115	20.1705	83.7785	66.517
Ctsw	1.672	0	0.836	0.810333	1.97175	0.5015	1.733	1.865	87.81	90.16	325.767	11.071
Dapk1	191.399	49.299	120.349	28.1547	35.9423	36.156	1.733	26.165	29.2515	102.53	52.473	91.6365
Cyld	136.236	135.793	136.014	138.57	168.36	129.448	112.63	154.582	94.344	145.008	90.581	113.424
Cst6	0.418	0.886	0.652	0.851667	0.602	0	2.599	0	4.6685	2.6555	2.505	3.2665
Col4a4	2.09	1.771	1.9305	4.42833	6.29475	0.3285	0	0.3475	0.536	1.8105	2.138	0.5235
Ctsz	256.592	265.387	260.99	336.873	366.115	297.145	241.722	384.494	254.383	450.567	333.12	420.816
Crb1	0	0	0	0	0.1805	0	0	0	0	0.2525	0.31	0
Dab2ip	73.969	69.373	71.671	132.567	153.72	144.727	107.432	175.162	95.358	178.017	93.8305	149.133
Col5a1	286.263	427.158	356.711	191.049	351.264	275.683	436.659	203.659	265.584	186.178	171.755	268.965
Cx3cl1	35.104	37.786	36.445	293.549	184.297	180.846	68.444	346.062	174.314	145.583	91.737	290.969
Crb2	0	0	0	0.170333	0	0	0	0	1.722	0.505	4.283	1.3635
Commd4	35.104	53.727	44.4155	48.3023	37.3927	42.357	32.056	72.4665	38.9155	53.011	53.671	50.511
Dgat2	26.746	18.893	22.8195	54.565	49.7583	68.535	58.048	118.702	44.809	65.618	41.516	59.8475
Comp	0	0	0	1.11567	1.8045	0.5475	0	2.3885	18.021	0.7575	9.2435	2.0125
Col1a1	1075.26	40.443	557.852	420.462	979.819	2008.54	4406.44	772.409	8083.43	2448.38	2773.3	8033.41
Dera	60.596	83.247	71.9215	43.8527	43.3235	62.399	55.449	60.9735	46.396	31.6315	35.0435	53.543
Cxxc4	0.418	2.952	1.685	11.5347	5.6265	5.3135	3.466	11.937	8.2265	2.4465	4.928	8.1965
Ctsf	80.237	3.542	41.8895	15.76	26.2215	1.095	4.332	5.5945	17.8495	164.273	10.493	34.9305
Ctnna1	981.233	870.257	925.745	692.774	740.479	681.516	520.698	573.902	648.966	570.851	599.59	684.815
Dbt	185.548	106.863	146.206	112.591	95.2092	82.3515	43.319	89.958	41.5165	170.415	61.6935	66.599
Cyfip2	0.836	0	0.418	5.41533	1.3865	9.647	0.866	3.3865	35.928	61.437	12.1155	82.7795
Crkl	98.207	91.513	94.86	120.529	99.611	120.281	78.841	104.596	73.8545	100.007	82.412	69.5655
Dhdds	33.014	36.605	34.8095	26.6107	28.158	23.84	19.06	30.81	25.121	18.9905	18.9795	20.156
Col4a1	1428.39	291.07	859.729	980.956	1480.83	888.42	177.609	754.553	2553.15	1530.21	1340.65	1381.64
Col4a2	485.184	129.003	307.094	499.05	689.298	321.04	56.315	379.99	1124.39	593.298	637.541	613.513
Cxcr6	0	0.295	0.1475	0	0	0	0	0	38.7395	56.0385	4.65	4.363
Csf2rb2	0	0	0	0	0	0	0	0	0.861	0	0	0.698
Dcun1d4	79.819	79.114	79.4665	89.1927	84.1165	98.514	60.647	89.448	49.6105	83.7055	81.641	54.443
Ddr1	99.043	103.321	101.182	145.773	172.406	78.0695	65.845	151.561	89.4875	106.197	135.194	93.1795
Cspg4	7.522	1.476	4.499	109.35	111.098	270.337	168.945	160.093	126.016	23.9565	118.388	59.248
Creb3l3	0	0	0	0	0	0	0	0	0.861	0.2525	1.86	0
Dcn	10.865	0	5.4325	40.112	42.1393	13.289	1.733	18.8335	914.654	310.395	1612.39	2996.19
Dbi	4441.88	1535.64	2988.76	1257.29	1378.73	1586.85	1381.89	1238.62	1275.14	1810.39	1153.38	1802.6
Crk	279.576	273.357	276.466	271.468	304.55	290.307	269.446	264.245	262.558	316.978	258.881	292.622
Cxcl13	0.836	0	0.418	0.135	0.227	0.1095	0	7.9915	22.5935	2.0195	40.2695	10.4385
Col3a1	1922.35	778.154	1350.25	975.022	1157.24	1270.47	259.049	488.416	4271.35	3925.84	3060.92	3995.18
Dcx	0	0	0	0	0.1805	0	0	0	0	0	0	0
Dctn1	43.044	43.69	43.367	43.1607	43.6497	36.5825	25.992	55.8975	31.6075	45.6805	85.8625	44.207
Cpa3	0	0	0	0	0	0	0	0	40.4615	13.631	277.462	4.8865
Ddx58	29.671	38.081	33.876	114.516	85.1063	179.31	6.931	34.9485	186.382	29.5545	33.2005	59.7925
Decr2	1.254	1.181	1.2175	1.563	0.6045	0.5015	0	0.9545	1.9325	0.505	3.1	0.349
Ctag2	0	0	0	0.135	0.3335	0.219	0	0.607	55.0965	3.534	259.481	1.9195
Ctnnbip1	62.267	146.42	104.343	108.1	76.1205	110.538	97.902	123.139	119.79	69.9385	83.8035	110.407
Cx3cr1	0	0	0	0	0	0	0	0.3475	6.026	14.3885	8.3705	16.579
Defb1	0.418	0	0.209	0	0.301	0	0	0	0.268	0	6.2005	0.5235
Ctgf	72.715	1165.16	618.939	999.883	1399.25	98.236	253.851	266.722	2639.25	749.668	503.559	429.759
Crtam	0	0	0	0.405333	0.06025	0.9625	0	0	8.609	9.34	1.24	6.0265
Col5a2	127.042	510.405	318.724	580.804	725.22	223.284	710.436	456.01	438.088	297.512	374.391	527.084
Ddx42	397.007	296.974	346.99	341.061	390.673	425.867	534.56	365.322	348.717	297.517	252.87	384.966
Cubn	10.03	8.856	9.443	4.95533	12.9717	12.7325	5.198	15.231	7.29	9.7625	6.381	7.406
Ddx50	228.592	223.763	226.178	187.538	221.828	242.762	136.889	221.858	148.449	140.716	131.47	129.151
Ddr2	643.987	740.072	692.029	607.623	806.042	991.179	955.624	528.041	470.426	586.004	549.236	331.61
Colq	0	0	0	0.135	0.1805	0	0	0.3035	0	0	0.31	0.8725
Ddx10	61.432	75.277	68.3545	76.1153	52.039	85.7225	116.962	61.268	81.0645	61.108	61.644	46.6065
Dctn3	399.514	263.911	331.712	285.42	336.428	261.18	232.191	342.288	289.296	269.632	224.004	217.445
Dennd2d	1.254	0.886	1.07	3.63	3.15675	0.83	0	0.9985	5.3185	7.364	2.17	5.519
Dad1	382.38	334.464	358.422	269.99	210.768	301.361	320.563	289.667	273.044	231.588	270.562	235.398
Cutc	22.567	18.303	20.435	9.657	7.23375	14.0235	12.129	14.664	11.3265	14.626	10.525	13.6555
Cry1	75.64	78.229	76.9345	87.558	87.9222	128.038	114.363	138.679	195.904	85.653	101.649	74.8885
Copz2	120.774	92.398	106.586	142.492	175.642	90.584	60.647	182.973	118.096	157.847	102.481	166.219
Cpt2	149.191	126.051	137.621	77.991	89.8777	76.335	51.117	109.389	29.2925	125.4	42.1855	79.0385
Cth	221.906	416.531	319.219	132.266	160.533	200.742	318.83	82.503	54.1275	189.084	111.284	22.207
Cpt1a	333.068	83.837	208.452	248.378	315.597	39.8725	28.591	96.186	120.207	258.776	159.998	233.686
Ctss	0	0	0	0	0.06025	0.1095	0	0	255.682	183.767	238.71	888.808
Crybb1	20.059	0	10.0295	0	0.19675	0	0	0.3035	0	11.6115	0.62	0.6655
Derl2	96.117	87.97	92.0435	67.7893	78.524	79.208	85.772	54.5035	81.5265	113.138	60.969	102.805
Cyth1	53.909	28.339	41.124	53.1793	93.9087	53.94	34.655	71.472	63.6705	61.093	67.386	108.406
Cr2	0	0.295	0.1475	0	0	0	0	0.3475	5.1655	1.262	32.2415	0.5235
Ddit4	3629.06	3423.17	3526.11	2122.26	3551.63	2866.22	1669.53	4878.14	541.426	1124.26	670.565	1861.78
Dctn4	846.669	673.947	760.308	950.034	1184.89	956.753	771.95	886.85	667.644	965.053	592.432	495.588
Dbn1	54.745	158.229	106.487	224.248	306.836	73.633	58.048	109.808	94.6075	228.865	208.879	129.565
Cps1	0	0	0	0	0.13675	0.392	0	0	0	0	0.563	0.3165
Cygb	15.044	0.295	7.6695	5.88667	5.87	12.344	1.733	8.1105	170.933	244.168	153.264	173.419
Col8a2	0	0	0	0.135	1.68425	0.634	0	3.035	12.5885	0.2525	5.213	3.741
Cpa1	0	0	0	0	0	0	0	0	2.5825	1.767	4.96	0
Decr1	167.161	157.048	162.105	146.045	162.112	107.657	45.918	141.924	106.776	141.391	143.873	158.906
Creb3l4	6.686	2.362	4.524	3.42467	3.26925	1.856	2.599	7.3315	69.7315	42.209	606.745	16.83
Ctnnal1	53.491	34.243	43.867	22.1717	19.1523	25.2175	12.129	41.0885	21.964	57.1265	35.209	36.0755
Cr1l	99.879	134.908	117.393	71.4163	68.8642	104.357	84.906	61.18	142.863	115.293	101.559	101.808
Cpne6	0	0	0	0	0.21075	0	0	0.651	19.8005	1.767	94.554	0.349
Dapk2	0.418	0	0.209	0.271	0.4375	0.1095	0	0.3475	3.4435	6.563	2.79	5.2355
Csnk1a1	1376.99	1661.4	1519.19	1734.6	2003.41	1029.84	966.02	1695.35	865.837	1472.17	1179.41	1060.97
Cradd	20.477	16.531	18.504	9.82733	8.2695	5.8325	6.065	13.8015	14.827	8.811	7.5715	11.7905
Ctnna2	1.254	0	0.627	0	0	0	0	0	0	0	0	0.491
Col6a6	0	0	0	0	0	0	0	0	0.861	0.801	4.03	5.9335
Cryab	565.003	552.914	558.958	523.515	886.771	38.1465	99.634	29.02	397.454	165.328	153.294	142.879
Cttnbp2nl	57.253	180.073	118.663	207.976	214.162	98.8975	53.716	139.654	110.563	179.805	160.382	165.887
Ctse	0	0	0	0.170333	0.06025	0	0	0	15.496	58.058	5.89	20.244
Ctf1	17.134	18.598	17.866	6.95567	4.47175	11.7045	8.664	5.2915	6.1795	6.5925	7.45	2.4375
Col24a1	3.343	4.723	4.033	10.1847	9.97	1.418	2.599	1.6935	1.6645	5.6605	19.141	7.5315
Colec12	38.029	46.937	42.483	74.2947	68.443	71.4455	69.311	74.028	66.7155	108.281	118.273	74.065
Crp	0	0	0	0	0.0765	0	0	0.3035	18.9395	3.029	109.124	1.047
Cyp27b1	1.672	1.476	1.574	1.392	1.6255	0.784	0	7.2835	1345.39	30.1265	4365.69	12.374
Cxcl9	0	0	0	10.8447	0.67225	20.9125	5.198	0.9985	328.974	155.243	29.394	187.522
Crtap	795.267	417.416	606.341	582.423	654.722	813.741	981.615	929.315	546.228	746.961	429.745	574.037
Cst7	0	0	0	0	0	0	0	0	8.609	16.1555	3.1	2.601
Ctsg	0	0.295	0.1475	0	0.06025	0.196	0	0	0.861	1.0095	0.93	0
Ddx43	0	0.59	0.295	14.6057	6.586	26.0115	19.06	23.9575	2.4685	2.612	3.1	5.8245
Dctn5	193.489	179.778	186.633	162.712	173.15	228.907	136.889	182.38	151.835	155.558	116.795	141.362
Crebbp	190.981	254.169	222.575	217.562	214.25	200.24	172.411	244.268	114.302	155.776	131.37	147.851
Cryz	90.685	147.306	118.996	231.289	208.869	148.138	104.833	286.068	172.299	137.401	558.63	149.766
Creg1	74.804	42.509	58.6565	54.182	68.0807	44.826	47.651	37.4555	85.804	93.768	87.909	134.496
Ctsl	1382.84	1265.24	1324.04	2069.99	2878.88	1872.1	2348.77	1922.74	2693.39	3422.8	2914.44	3310.47
Dach1	14.627	3.247	8.937	1.70333	4.42575	0.1095	0	0.9105	5.1655	3.2475	1.86	10.2255
Cxcl1	17.552	11.808	14.68	2250.28	1549.5	600.245	596.074	1719.89	2502.75	4964.39	3319.75	3168.91
Dao	0	0	0	0	0	0	0	0	0	0	0	0.1745
Cxcl5	1.254	1.181	1.2175	657.145	970.065	132.742	29.457	302.181	1023.66	1874.2	847.909	527.788
Ddx39b	872.997	970.035	921.516	777.334	554.133	1302.4	1004.14	1158.85	867.652	721.112	787.1	725.427
Daam1	85.252	102.435	93.8435	102.092	131.647	160.181	75.376	124.74	100.444	89.031	94.631	63.087
Ctcfl	0	0	0	0	0	0.196	0.866	0	3.9795	1.262	27.281	0.5235
Coro1a	0.836	0.59	0.713	2.44033	2.1535	2.144	1.733	4.1655	80.33	91.1695	45.344	198.293
Crat	103.222	159.114	131.168	108.937	97.2375	125.324	71.044	137.082	56.289	111.822	75.5415	101.632
Csf2rb	0	0	0	0	0	0	0	0.695	18.9395	19.7865	21.4405	52.7035
Cxcr5	0	0	0	0	0	0	0	0	0	1.0095	0.93	0.8725
Ctnnb1	1591.37	1781.25	1686.31	3164.96	2245.38	3187.06	3628.42	2969.68	2046.89	1752.42	3176.98	1609.74
Col1a2	138.743	5.609	72.176	1924.28	581.344	1243.22	4013.1	1031.2	1888.47	590.228	909.522	1306.38
Cyp27a1	0	0.886	0.443	1.18733	2.13275	0.219	0	2.692	3.4435	0.505	1.803	8.1855
Col2a1	0	0	0	2.297	7.6445	3.574	1.733	95.949	76.085	2.0195	43.712	3.654
Cpsf4	76.476	103.616	90.046	101.421	86.1097	127.696	113.497	118.178	89.236	76.886	72.8735	61.1945
Des	12.537	3.838	8.1875	2.87767	4.95825	1.533	0.866	6.2105	45.1295	31.0585	136.195	64.609
Dab2	36.775	257.712	147.243	491.32	431.804	409.451	505.103	448.423	498.176	286.952	366.005	809.298
Csf1r	0	0.295	0.1475	0	0.7525	0.3055	0	0.3035	31.2595	26.2525	61.0725	144.133
Dennd4a	126.624	110.701	118.662	95.1473	126.802	65.6475	141.221	59.144	47.142	79.3755	61.728	46.4425
Dennd5b	23.402	80.295	51.8485	51.9623	47.0823	34.485	53.716	46.741	26.211	22.19	55.219	32.132
Cul1	112.833	146.42	129.626	112.698	78.7518	125.266	143.82	126.069	101.46	71.604	123.38	95.252
Dctn2	287.934	325.018	306.476	313.391	358.021	254.513	232.191	326.401	1625.31	321.687	811.603	257.25
Dck	70.207	127.823	99.015	104.458	63.9988	166.251	168.945	159.593	134.219	79.2935	54.588	76.35
Cyp26c1	0	0	0	0	0	0	0	0	0	0.2525	0	0.1745
Derl1	846.251	980.072	913.161	444.461	519.824	416.672	363.882	355.175	318.325	461.274	354.851	361.217
Cox5a	982.905	1234.54	1108.72	1056.85	1112.31	1237.46	1403.55	1297	716.71	732.996	825.834	898.492
Crtc2	93.61	117.195	105.403	135.754	108.348	105.82	89.238	104.74	108.271	139.411	138.808	108.674
Cxcr4	0	0.295	0.1475	1.59333	2.233	0.196	0	0.695	109.753	108.674	130.034	305.064
Cyp2s1	6.686	4.723	5.7045	5.58533	8.97125	1.314	0.866	2.085	5.3575	3.5775	14.367	15.101
Denr	87.759	136.384	112.071	101.178	108.505	215.488	98.768	131.571	120.898	125.183	97.401	69.3475
Ctbp2	177.608	227.011	202.31	181.934	129.408	191.909	177.609	195.249	175.411	181.329	134.314	153.43
Crabp1	118.266	13.875	66.0705	23.287	24.9305	357.248	6.065	13.4015	793.296	5.573	514.65	663.031
Ctbp1	465.96	487.084	476.522	442.588	338.372	778.441	568.349	660.817	348.005	451.759	341.888	388.376
Ctsd	3251.28	1440.59	2345.93	2554.79	3376.67	1784.94	2035.14	2826.46	3870.4	5360.16	5342.53	10665.4
Cyp26b1	6.269	0	3.1345	44.7583	52.155	41.097	47.651	110.898	53.342	32.3205	26.9635	42.047
Cxcr2	0	0	0	0	0	0	0	0	0.861	3.029	3.41	3.665
Dennd2a	42.208	50.184	46.196	40.075	41.058	41.7605	14.729	49.032	43.525	34.481	49.264	65.7155
Cybb	0	0	0	0.576333	0	0	0	0	34.4355	40.136	48.362	134.186
Crmp1	0	0	0	0	0.1505	0	0	0	3.865	2.7765	4.65	1.396
Dag1	636.882	497.416	567.149	239.368	300.451	229.763	208.799	329.418	151.416	302.36	161.231	315.347
Csnk1e	83.162	130.184	106.673	164.447	146.731	151.597	142.954	155.691	101.824	118.737	111.372	87.017
Cxcl10	5.851	6.494	6.1725	180.594	59.0265	191.651	44.186	35.899	1136.78	196.962	378.873	334.3
Cops5	212.294	210.184	211.239	192.948	157.895	268.188	193.204	162.249	157.769	147.731	159.194	121.478
Csf3r	0	0	0	0	0.06025	0	0	0	16.3565	27.5145	14.5705	22.338
Cpt1c	19.223	9.742	14.4825	24.1303	25.998	28.635	4.332	18.8775	13.0095	21.3455	21.8665	22.5885
Col6a1	1600.98	733.873	1167.43	598.465	629.49	661.697	402.003	1212.2	901.178	1390.84	1042.91	1283
Dchs1	7.522	2.362	4.942	49.111	48.5782	140.625	4.332	51.2445	120.468	40.899	114.868	72.969
Dffb	56.417	28.339	42.378	35.1637	24.6165	47.766	39.854	48.236	59.481	34.9665	111.155	30.202
Cxcl2	0	0	0	13.6313	15.658	0	0	4.988	286.217	407.126	637.625	1438.19
Dhcr24	331.396	162.952	247.174	70.6117	49.526	82.6305	100.501	43.3805	79.764	47.6755	36.38	46.8735
Creld2	621.42	340.073	480.746	278.136	222.809	390.542	370.813	282.388	410.463	383.526	267.806	325.884
Ddit3	132.893	215.498	174.195	159.118	546.103	43.8615	34.655	91.2425	630.969	302.349	1469.81	130.26
Col27a1	0.418	0.59	0.504	0.947333	0.8585	0.7205	0.866	2.041	28.677	1.35	23.871	3.807
Ctla4	0	0	0	0	0	0	0	0	24.9655	52.5045	6.8205	18.1495
Dcp1a	108.237	132.546	120.391	115.266	91.0285	88.1315	114.363	115.406	68.6685	64.6035	86.623	64.592
Ctsk	7.104	0.59	3.847	0	0.84225	7.4225	0	1.6935	42.6045	20.326	9.1215	25.081
Crbn	109.908	90.627	100.267	114.836	130.649	86.8285	63.246	130.111	74.8075	108.066	89.329	84.47
Col18a1	13.791	18.598	16.1945	13.7827	15.7863	32.974	6.065	29.521	83.031	59.903	61.0495	84.596
Coro1b	225.667	277.49	251.579	226.555	260.232	156.137	128.225	216.717	204.94	207.47	328.935	229.306
Cxcl3	0	0	0	6.296	8.94175	0.5475	0	0.695	32.125	14.68	50.6065	43.498
Csf2	0	0	0	0.340667	0.4515	0	0	0	0.861	3.9175	7.4405	7.215
Csk	87.759	117.786	102.773	158.075	108.118	144.961	122.16	200.681	85.4835	133.692	106.007	147.672
Creb3l1	30.507	14.17	22.3385	66.1993	69.1548	11.4415	123.893	21.798	37.652	22.932	27.4945	17.7625
Creb3	175.101	170.627	172.864	205.387	265.118	123.814	124.76	160.529	316.65	286.714	737.605	190.215
Col4a5	143.758	27.749	85.7535	17.3157	33.7022	1.7235	1.733	7.5125	2.258	29.971	6.168	21.667
Cryl1	3.343	4.428	3.8855	4.27133	5.83175	2.974	0	6.162	9.4125	6.442	7.5465	14.692
Cyp1b1	47.641	21.845	34.743	113.087	136.71	85.235	90.104	96.547	466.351	130.228	170.229	356.646
Ddx60	0	1.181	0.5905	18.528	3.453	58.6635	0	1.39	33.2355	2.0195	5.605	9.113
Cux1	464.289	558.523	511.406	488.829	606.815	181.401	200.135	242.399	166.947	257.68	213.356	236.915
Cyp26a1	0	0	0	0	0.06025	0.196	0	0	8.016	0.505	19.221	0.349
Cstb	853.355	740.072	796.714	1234.45	1555.46	973.567	605.604	930.132	1865.66	2374.26	2021.28	2349.71
Dctn6	17.552	49.004	33.278	22.1957	30.282	20.5185	11.263	30.3785	21.467	22.8305	26.192	20.7835
Creb5	6.686	47.528	27.107	19.4407	25.8028	2.8185	2.599	2.8635	0.8035	5.068	15.912	4.5485
Col9a1	0	0	0	44.7747	78.0735	14.309	19.06	912.8	168.6	0.2525	109.124	13.143
Csnk1d	657.777	730.626	694.202	934.794	847.094	818.616	664.518	877.776	640.094	829.854	617.033	795.358
Ctsa	475.99	445.756	460.873	773.757	679.331	501.076	389.874	804.548	599.085	1123.44	1044.93	977.196
Daxx	76.058	87.38	81.719	105.462	108.876	87.0565	79.708	113.129	140.518	75.924	77.8855	70.4705
Cops7a	1524.51	1051.81	1288.16	978.53	894.989	1604.59	2109.65	1189.94	1344.9	901.689	1227.19	938.792
Depdc5	234.025	134.612	184.319	248.448	210.505	247.05	254.717	266.84	122.338	207.107	116.291	160.771
Cyba	61.432	6.494	33.963	21.92	18.9975	12.3495	0	11.541	376.473	546.707	541.79	773.381
Ctsh	9.194	0.295	4.7445	4.85333	4.2	0.9855	0	8.159	55.5175	49.7715	48.2155	187.352
Csrp1	260.771	630.552	445.662	542.673	876.518	304.226	298.037	731.462	705.782	579.167	1039.43	656.387
Dgkz	58.088	71.144	64.616	75.1937	74.402	111.765	112.63	79.9655	98.5865	63.2245	155.552	98.7425
Crlf2	0	0	0	0	0	0	0	0	0	0	0.31	0
Cpne3	318.859	276.309	297.584	373.412	328.33	299.959	177.609	259.094	171.639	228.573	216.512	237.094
Cxxc1	165.071	149.077	157.074	172.631	137.931	244.174	211.398	177.942	220.467	181.213	232.858	125.279
Ddb2	22.567	27.749	25.158	25.498	32.1992	13.2495	5.198	28.602	20.318	30.2285	10.4855	12.232
Dgka	20.059	27.749	23.904	48.6807	57.5358	16.741	3.466	25.831	31.4335	47.044	29.7315	28.5875
Creb1	66.446	109.815	88.1305	93.8297	68.981	111.992	92.703	90.0285	99.8685	101.293	114.048	116.118
Dcstamp	0	0	0	0	0	0	0	0	0.861	2.0195	0.62	2.2685
Dcbld2	413.723	442.804	428.264	729.958	777.627	316.135	351.753	212.882	325.745	367.284	217.264	366.081
Dhh	0	0	0	0	0.1505	0.196	0	0	0	0	0.93	1.189
Csta1	0	0	0	0	0	0	0	0	0	0	0	0
Ets1	114.087	171.808	142.947	258.385	339.813	265.098	220.928	475.236	423.399	332.689	254.13	341.17
Esr1	145.012	170.332	157.672	15.564	23.2745	10.0445	3.466	9.421	15.1525	35.34	32.1635	24.4755
Dnmt3b	5.433	5.904	5.6685	7.04667	2.075	9.356	11.263	7.9345	14.7315	8.175	8.0525	9.233
Dppa4	0	0	0	0.170333	0.06025	0	0	0	31.8525	11.107	159.346	2.2685
Dusp8	26.746	20.959	23.8525	17.7903	30.4543	19.589	48.518	26.4645	53.9695	39.3835	192.528	21.1215
Eprs	2701.74	3151.29	2926.51	2179.88	2946.52	3051.53	3238.55	2825.37	1930.15	1739.32	1263	1408.9
Ezr	137.072	490.922	313.997	438.698	555.314	472.432	269.446	507.375	1213.84	371.776	600.955	705.713
Dlc1	106.147	76.162	91.1545	101.24	70.193	131.284	105.699	150.118	102.858	75.6915	78.014	113.996
E2f2	19.223	11.218	15.2205	7.21333	6.6895	19.003	9.53	13.019	11.8625	26.097	11.121	13.3665
Erbb2	27.999	134.908	81.4535	113.913	92.624	90.3815	80.574	103.897	86.731	84.3575	121.826	104.326
Enpp2	33.85	2.066	17.958	10.0627	19.89	126.345	1.733	18.534	22.9415	72.502	55.8055	16.17
Dpp4	0	0	0	0.511	0.4515	0.1095	0	0	78.876	19.1845	61.0725	68.061
Etv2	0	0	0	0	0	0	0	0	77.4795	12.6215	346.904	4.8865
Ern1	266.621	250.036	258.328	188.692	258.167	68.1745	131.691	87.715	96.869	267.185	159.325	152.226
Dpysl4	0	0	0	0	0.3775	0	0	0.3035	2.5825	0.7575	3.043	1.7885
Enpp4	52.656	14.17	33.413	49.5157	48.6482	109.768	36.388	82.8505	106.875	39.9615	77.433	51.8855
Ehmt1	287.098	312.619	299.859	283.439	245.469	335.063	359.55	423.239	215.206	256.768	218.402	252.631
Dock6	22.567	32.472	27.5195	39.6087	44.9513	20.9955	9.53	51.9745	82.626	45.374	216.93	61.849
E2f4	183.459	263.616	223.537	171.672	116.392	185.152	173.277	215.002	188.387	171.636	167.892	129.108
Dpp10	0	0	0	0	0	0	0	0	0	0	0	0
Dnajc4	66.446	69.373	67.9095	72.3187	76.3363	44.144	38.987	60.041	46.357	54.1805	38.9935	51.351
Dkk2	7.94	33.358	20.649	22.8463	31.34	0	0	2.041	14.042	8.908	8.9335	13.383
Dmbt1	0	0	0	0	0.1505	0	0	0	0.268	0.2525	0	0.1745
Epn2	37.611	100.369	68.99	92.423	109.491	47.816	65.845	70.7375	55.7555	88.4405	52.589	74.872
Esx1	2.09	6.79	4.44	96.051	36.9385	208.619	123.027	197.888	160.06	10.3645	71.34	74.021
Elmo1	932.339	30.701	481.52	21.4007	17.481	38.3565	44.186	25.5895	49.8555	545.461	67.348	73.733
Ercc4	43.88	31.291	37.5855	47.4817	25.127	44.478	50.25	48.038	27.9715	26.6315	11.9535	37.897
Diaph1	173.011	313.505	243.258	152.145	161.467	114.512	112.63	122.189	325.419	297.373	446.202	325.002
Espn	0.836	0.295	0.5655	8.83633	6.8225	1.072	0	19.6295	1.0715	3.0725	1.55	2.7865
Eomes	0	0	0	0.405333	3.28075	0.98	0.866	0.3035	4.018	18.5585	1.24	5.1755
Etv5	123.281	283.69	203.486	125.031	194.282	79.012	18.194	45.206	87.457	101.766	188.274	100.095
Dnmt3l	10.865	5.018	7.9415	4.07733	4.9235	7.048	4.332	3.3425	3.597	23.733	7.254	3.403
Egr2	1.254	3.838	2.546	46.098	12.8645	8.4255	2.599	5.9465	14.138	17.719	26.0605	23.216
Epcam	2.09	0.59	1.34	5.04867	3.8115	6.149	3.466	4.341	85.737	8.9225	12.0585	21.6945
Dvl1	73.969	75.867	74.918	63.0427	64.2675	56.5105	60.647	64.655	38.7625	49.8945	94.357	40.089
Eif2b2	480.587	577.416	529.002	473.658	427.201	418.981	439.258	471.919	494.244	364.073	390.232	360.96
Egr3	3.343	1.181	2.262	25.4217	17.4435	5.965	6.065	4.7725	13.909	22.214	33.7065	33.6375
Dlx5	0	0	0	200.212	77.4048	111.889	278.11	161.844	48.9785	30.681	40.6365	25.877
Ehmt2	488.109	336.531	412.32	519.793	456.973	418.065	489.508	482.241	347.504	448.673	292.079	391.561
Ecsit	119.938	129.594	124.766	88.844	87.9832	114.483	211.398	69.9505	145.179	120.225	71.1675	57.0115
Dusp4	13.791	109.815	61.803	63.5967	113.201	3.717	1.733	6.681	28.0105	46.681	26.641	34.9355
Esco2	197.25	191.291	194.27	208.03	133.603	384.516	333.559	266.321	176.161	77.963	88.7525	123.992
Elane	0	0	0	0.135	0	0	0	0	0.861	1.262	9.9205	0.698
Dsp	0	0	0	2.73667	1.82625	0.807	0.866	1.953	0.536	0	0.62	2.5305
Dock9	77.312	79.114	78.213	39.9127	54.4932	59.525	44.186	37.064	91.908	39.5345	261.283	101.694
Echs1	342.262	208.118	275.19	157.924	196.117	188.65	128.225	253.543	93.5175	173.084	143.597	110.631
Dlk1	6.686	2.952	4.819	15.252	45.9498	30.7045	13.862	12.975	24.1045	148.045	107.358	72.314
Etv4	24.238	132.251	78.2445	33.638	52.9787	12.4555	8.664	5.5155	18.923	26.569	25.5815	30.109
Eif5	846.251	831.88	839.065	583.155	485.649	816.297	898.442	621.549	815.99	847.385	822.296	790.447
Emx1	0	0	0	0	0	0	0	0	0.861	0.296	3.1	0
Etfa	1587.61	1414.9	1501.26	1014.7	1029.43	841.494	722.566	1200.32	536.851	1158.94	893.072	710.251
Ero1l	697.06	916.899	806.979	385.165	654.07	154.807	139.488	396.417	117.013	214.158	161.5	144.716
Dnajb1	139.997	156.752	148.375	158.667	116.404	187.756	172.411	171.938	732.444	1050.3	862.378	551.588
Dok2	0	0	0	0	0.6045	0.611	0	0	26.6875	22.971	23.871	60.017
Efna1	17.552	19.779	18.6655	24.1807	22.1055	11.6815	8.664	18.2355	24.3545	7.495	24.845	13.3615
Dvl3	115.341	129.003	122.172	147.986	163.827	117.517	155.083	114.976	126.883	149.79	337.745	105.597
Eif2ak3	121.609	83.542	102.576	78.015	85.1703	72.724	56.315	105.013	75.361	66.9285	64.9325	78.7165
Dusp3	80.655	72.029	76.342	44.86	72.7953	21.219	33.789	36.119	61.2965	123.973	89.8155	103.15
Dnajc14	246.98	204.87	225.925	228.145	256.573	221.745	175.01	237.296	187.518	214.368	206.207	196.23
Dnaja3	516.527	377.564	447.046	354.952	465.459	373.202	452.253	368.7	373.462	494.12	286.798	187.93
Epo	2.507	0	1.2535	0	0.301	0.1095	0	0	0	3.7865	1.55	0
Epb41l2	615.987	338.892	477.439	488.252	552.219	204.359	288.507	201.842	392.538	370.663	285.779	328.851
Eif4ebp1	486.856	797.637	642.246	480.133	654.064	456.944	442.723	635.245	373.25	526.737	428.527	259.115
Dusp22	0.836	9.446	5.141	5.88767	7.807	9.511	7.797	9.3725	4.401	3.7965	4.7565	5.83
E2f1	113.669	91.513	102.591	75.7987	63.28	78.251	88.371	70.034	89.5425	88.89	100.082	95.219
Dnm1	22.149	59.04	40.5945	202.067	311.595	340.6	87.505	283.18	202.402	137.728	292.867	153.758
Dvl2	39.701	84.723	62.212	66.7433	52.7827	73.685	40.72	79.6705	70.789	69.065	290.549	80.124
Dll3	0.836	0.295	0.5655	1.22333	4.73175	0.611	0	0.9545	60.5295	13.971	265.877	6.7245
Dixdc1	2.507	3.542	3.0245	1.62667	0.72225	2.8875	1.733	0.607	1.3395	1.141	1.069	2.896
Eif1ax	417.902	424.501	421.202	345.708	286.052	545.26	357.817	414.724	339.836	265.726	252.811	285.243
Dync1h1	767.268	469.372	618.32	473.056	683.944	398.712	330.093	303.346	381.243	311.139	455.81	510.568
Dph2	20.895	26.568	23.7315	38.75	27.963	45.862	41.587	47.317	69.9855	51.773	201.076	23.0795
Dpp6	0	0	0	0	0	0	0	0	19.15	0	6.8205	1.189
Edem1	181.369	116.015	148.692	91.306	113.894	109.032	131.691	103.865	89.7875	102.011	100.735	159.992
Ern2	0	0	0	0.135	0.0765	0	0	0	13.774	3.7865	120.595	1.5705
Dync2li1	20.895	56.974	38.9345	39.52	48.7782	28.315	25.125	55.77	14.0055	22.9275	31.194	30.131
Elf2	377.783	331.808	354.796	544.42	377.497	600.126	609.936	532.189	384.904	458.063	409.051	350.844
Epha3	417.066	217.859	317.462	190.319	166.082	73.9445	168.079	38.142	49.6835	151.07	6.9765	50.6035
Dtx3	61.014	44.871	52.9425	71.8827	73.279	46.9105	16.461	69.088	405.461	80.7155	654.01	90.104
Dmbx1	0	3.247	1.6235	0.986667	16.0682	1.072	0	2.3445	0	1.4805	11.2445	4.308
Emx2	141.669	337.121	239.395	54.9077	69.9673	4.5755	0	0.651	58.7775	99.3965	88.47	18.1225
Ep400	56.835	110.701	83.768	70.0733	59.9138	82.293	77.108	92.5355	63.7875	55.724	137.431	58.675
En1	0.418	1.476	0.947	46.8167	29.5478	29.1825	49.384	17.1535	18.866	4.442	3.6555	10.1545
Eif4e	1700.02	1528.26	1614.14	1423.17	1181.77	1857.17	1827.21	1071.79	1418.12	1312.67	1543.92	741.695
Enah	1267.5	508.043	887.77	1519.38	1562.39	1442.9	1005.87	1610.07	499.233	879.179	523.25	448.047
Dynlt3	274.979	254.76	264.87	241.161	252.888	122.876	123.893	209.341	192.942	245.46	313.886	179.565
Dhx58	25.91	12.694	19.302	48.3353	29.899	112.066	1.733	11.374	131.499	36.607	287.825	38.726
Dyrk3	30.925	26.273	28.599	30.115	16.1013	28.8585	32.923	23.8215	25.849	16.224	15.0215	21.754
Edem3	213.966	77.638	145.802	75.4753	90.493	67.6695	59.781	46.0325	66.237	99.5545	49.896	39.2875
Eif4g1	4116.75	4191.58	4154.16	3932.69	2675.57	5076.14	6069.03	3481.42	3695.32	2953	2534.53	2847.47
Errfi1	1383.26	2245.31	1814.28	3827.52	5601.42	1263.73	599.539	2013.5	1239.81	2784.21	2189.49	1883.82
Ero1lb	22.149	15.055	18.602	18.175	13.8268	10.5585	5.198	16.0185	14.081	24.67	25.5775	19.322
Eef2	20349.3	16156.7	18253	19982.2	25325.1	22436.5	23115.2	24980.2	18271.5	13079.6	11416.3	17497.4
Dkk4	0	0	0	0	0	0	0	0	0	0	1.24	0.1745
Dkk3	1.672	8.266	4.969	27.4097	48.8753	29.0905	7.797	8.5015	44.942	20.272	34.2695	35.8685
Dock1	30.925	28.339	29.632	32.4023	30.6178	45.6855	38.121	34.6715	17.3345	33.263	20.3415	24.7755
Emp3	293.785	376.383	335.084	127.819	78.441	166.903	186.273	154.327	212.342	235.922	276.405	350.491
Dot1l	236.95	200.147	218.548	106.47	99.2502	139.158	175.01	96.138	73.394	123.54	57.996	98.862
Dhrs11	89.431	33.653	61.542	46.881	51.4162	37.6665	28.591	41.1415	29.9245	87.399	32.9325	44.8395
Dnajc13	266.203	280.442	273.322	264.287	226.755	286.769	319.696	215.226	174.744	227.2	214.007	207.263
Eed	56.835	85.609	71.222	77.7967	61.568	119.552	116.962	104.437	122.505	81.21	87.303	76.688
Efna5	18.806	91.218	55.012	35.0417	38.974	55.1815	29.457	39.7915	48.1585	22.884	56.193	76.535
Ercc6	81.909	80.885	81.397	76.4437	69.2435	61.9285	74.509	68.2795	45.9585	50.5545	45.0745	38.3385
Entpd1	0.836	0.295	0.5655	0.170333	0.4515	0.1095	0	0.3035	61.1225	24.233	21.024	88.049
Efemp2	143.34	298.745	221.043	264.936	274.51	221.266	198.402	261.148	216.433	330.74	278.859	293.598
Erp44	51.402	67.601	59.5015	47.8167	51.674	71.5965	40.72	54.0725	63.7485	56.865	52.131	52.016
Dusp5	6.269	7.675	6.972	26.4607	14.1032	10.3465	4.332	9.9355	30.994	69.2235	33.206	59.6895
Efnb2	122.445	87.675	105.06	101.328	137.292	52.773	31.19	49.0895	170.783	110.29	79.263	151.942
Dpep2	3.761	0	1.8805	0.851667	0.903	0	1.733	0.9105	133.436	50.8255	824.635	116.877
Epha4	0.418	0	0.209	8.647	21.7278	22.8775	5.198	18.1295	32.7935	8.01	33.7615	61.713
Dse	48.059	110.406	79.2325	240.093	173.254	204.813	283.308	225.892	116.346	97.911	81.5635	124.374
E2f3	94.446	112.472	103.459	126.257	96.625	143.059	178.476	132.596	64.403	94.255	100.893	82.845
Dppa5a	0	0	0	0	0	0	0	1.5175	49.931	4.796	203.059	2.6175
Dnajc10	161.31	256.531	208.921	164.88	144.079	165.603	140.355	214.184	123.959	172.956	165.12	160.766
F12	0	0	0	0.271	0	0.196	0	0	25.8265	11.359	183.218	1.047
Eif4b	2193.15	3222.43	2707.79	3068.78	3271.82	2826.68	1991.82	3513.99	1891.07	1505.32	1673.8	2006.8
E2f5	85.252	117.491	101.371	127.527	75.7687	118.927	142.087	109.456	92.352	87.429	68.695	78.564
Dsc2	0.836	4.428	2.632	2.725	3.161	0	0	0	3.004	2.874	0.93	5.759
Dlg1	219.398	183.616	201.507	372.349	360.764	200.293	191.471	181.276	187.559	273.345	205.493	180.823
Elavl1	224.831	390.258	307.544	259.942	198.618	281.259	313.632	247.598	222.574	212.073	211.069	189.92
Ezh2	73.551	153.8	113.675	120.335	77.0317	177.291	128.225	162.455	111.353	54.9625	78.7635	64.9245
Dlg2	0.418	0.295	0.3565	8.516	10.3758	0	0	0.695	5.376	6.418	17.0055	1.156
Epha8	2.507	3.838	3.1725	8.36767	3.12525	19.8945	38.987	15.702	316.935	30.821	488.124	4.8315
Eif2b1	537.004	342.435	439.72	492.979	330.137	755.683	940.895	649.623	462.486	472.133	339.221	383.98
Endog	7.94	8.856	8.398	10.838	9.431	15.575	15.595	12.588	14.0235	9.9855	4.1365	10.64
Dusp1	75.222	63.469	69.3455	196.63	97.366	73.2245	30.324	126.688	665.144	739.204	790.347	1647.53
Eif2b5	209.369	258.302	233.836	167.936	182.731	269.249	290.239	220.517	217.944	108.468	124.097	174.132
Exosc4	75.64	95.646	85.643	94.3683	96.278	109.124	156.816	123.183	81.9825	78.3615	134.625	66.1245
Epha1	5.433	2.657	4.045	17.8667	21.2888	0.9395	0	3.167	36.464	13.6505	142.477	13.3995
Elf4	53.074	50.775	51.9245	31.863	42.2255	11.5615	14.729	16.063	22.921	44.583	40.16	35.339
Dtx1	0	0	0	0.271	0	0	0	0.695	6.294	0	4.96	1.396
Ep300	605.958	356.014	480.986	454.658	433.973	406.978	441.857	380.413	251.216	329.056	284.772	303.562
Dhx16	136.236	183.321	159.779	140.881	115.408	155.914	152.484	177.902	231.402	132.721	447.644	126.392
Elp2	167.996	270.405	219.2	201.099	153.484	206.344	241.722	225.03	137.951	151.728	150.758	172.534
Epha5	0	0	0	0	0	0	0	0	0	0	0.93	0.158
Ephb6	14.209	0.59	7.3995	7.21833	9.4425	57.1305	2.599	12.6805	124.159	64.9125	418.827	42.974
Eif2s3y	0	0	0	0	0	0	0	0	0	0	0	0
Endod1	0.418	1.476	0.947	0.406	0.785	1.245	0	2.3005	57.9675	20.7425	19.107	25.31
Ebp	236.532	120.738	178.635	193.386	156.273	202.639	197.536	239.624	186.002	175.858	154.909	193.493
Dusp26	0	0	0	0.135	0	0	0	0	0.861	0	0.93	1.745
Eif5b	452.588	526.936	489.762	362.961	290.327	476.777	547.556	367.213	379.681	322.488	335.921	326.009
Epha7	12.955	3.247	8.101	5.35033	6.5	6.9855	0.866	1.909	9.662	4.1265	1.746	21.4325
Dync1li2	155.877	105.978	130.928	138.292	134.738	116.041	165.48	107.789	141.848	170.031	108.063	79.857
Dusp10	81.909	84.428	83.1685	175.197	239.405	82.1135	170.678	174.414	100.104	153.97	109.494	72.707
Epx	0	0	0	0	0	0	0	0	0	0	1.24	0
Dlg4	25.074	77.638	51.356	47.466	75.8402	32.6245	11.263	57.6135	34.8195	30.617	124.587	56.2915
Epc1	60.596	41.328	50.962	46.4517	41.1635	56.2055	54.582	65.0285	57.4935	66.409	56.756	56.483
Dsg2	0	0.886	0.443	0.677	0.0765	0.3055	1.733	2.2565	19.402	1.558	6.4535	11.7415
Egr1	856.281	1365.9	1111.09	3896.27	2611.12	1145.71	259.916	1100.79	2906.53	4717.72	5545.75	4896.27
Dkk1	0	0.886	0.443	2.03167	0.48125	0.784	1.733	1.214	0.861	3.029	0	2.547
F2r	560.824	427.748	494.286	673.81	1049.89	162.94	86.639	124.16	268.851	616.22	322.549	229.066
Dld	1417.94	1195.87	1306.9	844.68	896.695	1075.8	1180.88	993.108	733.813	978.282	838.936	611.711
Ercc2	44.715	57.564	51.1395	60.085	38.703	60.458	42.453	62.39	84.3915	60.3895	246.239	55.7955
Efna2	6.686	7.38	7.033	26.3273	21.779	30.5575	14.729	40.746	17.6205	21.4565	20.4475	17.8875
Ephb2	3.343	4.133	3.738	89.9263	35.9815	118.911	60.647	120.821	43.067	34.618	76.0455	52.4145
Elovl2	0	0	0	0.135	0	0.611	1.733	2.428	1.9325	0.296	0.62	0.507
Evl	46.387	158.524	102.456	139.46	126.582	198.745	216.596	195.522	116.535	90.128	110.6	150.611
Ezh1	124.117	106.568	115.343	149.173	201.705	86.5425	49.384	108.752	139.106	135.478	506.658	127.4
Ecd	82.327	147.011	114.669	116.415	69.0755	117.38	147.286	121.6	122.146	69.7495	73.8775	85.7575
Ercc3	130.385	158.229	144.307	157.202	129.853	158.047	174.144	126.231	142.601	137.159	105.947	104.343
Dll1	0.418	0	0.209	0.305333	0.45125	0	0	0.651	42.183	17.966	233.832	8.8185
Edc3	145.012	159.705	152.358	164.451	141.526	197.433	111.764	190.609	132.169	124.576	131.585	120.18
Efnb1	11.701	14.17	12.9355	30.9693	27.4928	34.65	56.315	53.9275	17.1235	15.5145	22.266	23.047
Elac2	500.228	426.568	463.398	418.773	367.915	661.243	879.382	464.284	596.682	342.926	445.255	467.844
Dusp14	48.059	83.837	65.948	46.008	28.3713	58.513	62.38	49.076	36.564	40.4915	26.829	42.8815
Epgn	0.836	0.59	0.713	0.170333	0.72225	0.6975	0	0.651	0.861	0.505	1.746	0.3325
Epor	4.179	5.018	4.5985	7.87833	8.07275	3.59	0.866	5.036	8.055	4.772	5.099	10.2855
Ech1	508.586	478.523	493.555	429.55	442.413	318.445	207.933	565.062	302.169	563.653	520.14	481.054
Dpf1	82.327	58.745	70.536	59.8437	133.155	79.5005	60.647	107.569	98.452	49.1125	205.835	72.4945
Eapp	113.669	133.136	123.403	157.522	164.355	158.382	101.367	167.671	141.445	127.047	134.075	116.969
Extl3	12.537	33.063	22.8	21.226	18.5553	30.3365	12.996	23.689	20.6635	20.064	19.942	23.134
Eng	0	0.295	0.1475	0.135	0.06025	3.2845	0	5.12	117.941	98.7635	57.9155	129.637
Dusp2	6.269	72.915	39.592	48.6127	16.5057	60.2785	20.793	18.0465	130.82	166.928	243.055	249.721
Ercc5	78.566	67.601	73.0835	80.99	94.2812	101.942	80.574	102.48	64.3415	62.696	64.4685	79.922
Eif2b3	81.491	235.276	158.383	98.4417	90.135	89.5485	110.031	112.394	87.727	69.58	67.1295	71.016
Emilin1	17.552	1.771	9.6615	121.668	64.9297	215.659	112.63	222.673	78.86	58.279	147.252	135.139
Elovl6	61.849	62.878	62.3635	41.576	20.762	61.09	53.716	51.6225	16.2055	17.695	16.661	22.861
Egfr	125.371	196.9	161.136	135.482	180.26	70.887	12.996	25.567	123.728	130.475	130.145	153.928
Ell2	94.028	151.734	122.881	284.277	302.954	206.738	360.417	196.322	222.473	292.237	143.51	235.218
Ehd2	1102.84	1214.46	1158.65	668.166	719.647	466.397	341.356	494.778	950.407	934.375	683.951	1097.86
Exosc8	360.649	613.135	486.892	456.785	259.43	722.503	677.514	418.752	434.647	242.079	325.504	336.605
Ehhadh	5.015	0	2.5075	4.04733	3.2235	0.7665	0	1.7375	1.6645	10.612	1.689	7.657
Dhrs7	133.311	85.018	109.165	174.63	186.414	93.14	52.85	177.7	33.5005	195.798	48.2295	77.0535
Emcn	2.09	0	1.045	0.271	0.12025	0	0	0.3035	121.327	108.787	58.2505	98.2525
Dtx4	66.446	41.328	53.887	15.546	18.0828	15.2345	12.996	20.351	18.5205	19.6265	21.7775	40.253
Dnttip2	155.459	202.509	178.984	241.538	161.03	278.3	253.851	184.469	209.106	190.661	165.803	92.16
Ercc1	53.491	112.177	82.834	60.4227	62.84	62.358	45.918	78.7555	66.9445	62.288	66.19	71.9925
Dnajc15	51.82	87.38	69.6	64.2623	79.3282	90.393	87.505	61.6685	114.657	63.506	67.882	88.9805
Eci2	345.605	205.461	275.533	326.606	334.813	261.996	207.933	399.294	196.736	279.748	191.722	284.213
Dync1i2	419.155	500.368	459.761	418.558	501.793	355.949	317.964	425.737	369.225	462.045	363.216	374.137
Dmtf1	150.863	169.151	160.007	170.691	149.473	140.144	143.82	151.249	105.19	151.255	92.863	102.904
Dnajc3	113.251	113.653	113.452	82.5917	71.4313	101.41	50.25	61.994	67.517	70.438	87.0005	85.534
Egf	1.672	2.066	1.869	1.59333	2.86	1.1815	2.599	2.56	2.5255	3.874	1.942	0.491
Ecm1	135.818	239.704	187.761	260.224	292.748	137.559	143.82	219.162	585.329	551.534	399.505	565.69
Esco1	46.805	54.317	50.561	54.025	39.702	65.5875	45.918	65.9525	150.965	138.832	288.445	145.098
Ect2	515.691	613.431	564.561	532.406	269.848	528.118	557.953	433.404	338.201	244.464	276.809	230.751
Dync2h1	51.402	50.48	50.941	33.8197	35.5403	21.751	13.862	40.275	21.217	22.578	21.45	32.5195
Dzip3	129.132	152.62	140.876	148.62	127.936	124.956	101.367	148.517	86.864	81.3325	56.218	101.905
Epas1	3.761	2.362	3.0615	52.9223	46.2215	56.6125	14.729	165.376	143.139	261.59	77.2395	201.32
Ebna1bp2	1341.05	1419.63	1380.34	1291.55	855.938	2266.33	2771.57	1374.99	2130.24	1135.76	1432.27	1070
Esr2	0	0	0	0	0	0	0	0	0	0	0	0
Eif2s1	518.616	789.962	654.289	574.994	455.363	731.916	785.812	615.898	653.264	596.733	601.718	471.63
Erg	0	0	0	7.835	1.8535	5.4585	0	1.909	67.685	37.864	24.067	76.6125
En2	0.418	0	0.209	20.291	7.51825	65.431	25.992	19.656	4.783	4.146	2.138	5.557
Emp1	165.071	720.589	442.83	352.149	266.355	431.877	195.803	445.978	1077.25	376.742	745.331	1391.99
Disp1	27.582	53.432	40.507	33.2	40.661	30.842	37.255	22.1325	20.874	24.2	20.5125	26.4115
Dnm3	52.238	0	26.119	4.065	3.8695	1.003	0	1.953	1.99	41.738	1.126	5.0285
Ephb3	6.269	15.646	10.9575	22.3723	42.99	47.661	21.66	34.6715	69.6945	19.9665	207.932	25.3645
F2	0	0	0	0	0	0	0	0	0	0	0	0
Edil3	7.104	1.771	4.4375	24.1733	15.5823	58.903	8.664	39.655	28.489	29.3455	30.11	54.53
Eya1	5.015	4.723	4.869	34.4887	15.2803	31.6345	45.918	46.965	11.48	24.054	34.606	9.4895
Eif2b4	155.459	206.346	180.903	197.346	178.518	280.462	282.442	265.257	340.328	237.297	495.992	155.497
Erap1	35.94	34.834	35.387	26.165	19.9473	66.6155	43.319	41.7395	60.747	41.8355	29.691	76.688
Drap1	320.531	417.121	368.826	288.744	241.67	262.462	385.542	330.721	337.567	353.943	328.192	335.974
Enoph1	155.042	234.686	194.864	110.796	76.2707	245.021	200.135	163.459	184.441	112.993	99.889	125.257
Ets2	107.401	136.974	122.188	186.267	185.58	190.81	207.066	173.737	214.768	263.469	231.805	216.213
Dock2	0	0.295	0.1475	0	0.1505	0	0	0	14.635	27.5145	15.5005	39.964
Dnm1l	268.711	366.641	317.676	338.922	337.841	363.906	326.628	395.688	224.183	245.151	242.792	250.253
Eif2a	387.813	462.287	425.05	651.329	515.218	582.475	378.611	692.642	398.742	510.368	372.991	394.233
Erbb3	0	2.066	1.033	6.362	4.31875	1.441	0	3.4305	5.2615	0.2525	2.056	3.6865
Ephb1	0	0.295	0.1475	0.135	0.0765	0	0.866	0	3.4435	2.272	7.1305	3.4245
Duox1	0	0	0	0	0	0.588	0.866	0.3035	1.99	0.845	10.2305	1.2215
Dhrs3	363.157	16.531	189.844	58.3233	79.9942	13.4795	19.927	15.5745	118.442	127.486	192.762	174.848
Ephb4	22.985	19.188	21.0865	57.5823	39.7737	44.999	32.923	83.6425	22.978	50.2825	43.524	45.761
Ext1	53.491	48.413	50.952	115.794	167.776	37.289	31.19	40.2975	93.6545	96.818	81.164	62.4325
Dynll1	196.832	344.206	270.519	264.007	172.241	486.649	341.356	354.234	531.725	329.458	330.707	374.976
Elf1	59.342	68.487	63.9145	38.7243	37.11	31.559	15.595	24.604	56.058	69.904	56.218	54.0395
Epb41l3	8.776	78.819	43.7975	244.103	161.09	322.945	363.016	264.258	137.035	78.1825	297.59	217.7
Dsc1	0	0	0	0	0	0	0	0	0	0	0.31	0
Dkc1	323.038	417.416	370.227	354.321	147.541	481.173	512.034	521.489	373.076	275.964	290.408	236.853
Dync1i1	0	0	0	0	0	0.392	0	0	0.861	0	1.24	0
Dlx2	0.836	27.159	13.9975	41.5463	27.321	30.142	50.25	61.642	15.269	6.515	3.2885	18.204
Epsti1	0	0	0	1.756	0	18.0375	0	0.695	54.9635	39.126	11.7805	64.9035
Epha2	21.731	206.642	114.186	94.58	111.844	58.761	53.716	56.3555	122.84	52.778	42.902	82.365
Ednrb	0	0	0	0.135	0.06025	0.784	0	0.9105	58.54	27.262	177.018	43.1055
Dpp3	364.828	298.154	331.491	338.275	287.345	387.683	396.805	334.596	290.565	301.511	220.825	371.682
Ear6	0	0	0	0	0	0	0	0	14.635	1.5145	86.1835	1.047
F11r	1719.25	140.221	929.735	392.49	721.013	3.5035	6.065	33.005	355.525	504.375	645.406	149.335
Dlx3	0	0.59	0.295	411.624	271.623	814.945	1270.12	658.742	20.6815	7.636	59.7755	26.597
Dnm2	431.692	501.254	466.473	440.905	633.569	403.523	466.982	492.669	299.312	383.16	232.377	278.672
Edn1	36.775	1.181	18.978	5.45833	8.7895	1.983	2.599	14.048	43.985	5.136	15.5825	27.2785
Dsg3	0	0	0	0	0	0	0	0	0	0	0.31	0.158
Efna4	3.343	6.494	4.9185	11.6433	7.75275	7.394	5.198	19.92	4.9365	10.224	18.4395	6.4405
Dusp6	66.864	317.638	192.251	150.832	186.502	59.421	19.06	24.3355	159.603	104.031	283.411	269.144
Diablo	277.069	272.767	274.918	288.025	236.439	311.991	308.433	349.634	243.674	298.112	207.996	196.181
Dntt	0	0	0	0	0	0	0	0	1.722	2.272	1.55	1.745
Dnajb2	55.999	72.915	64.457	28.7827	38.788	20.974	25.992	28.523	47.6575	53.1905	143.924	25.806
Eaf2	0.836	1.181	1.0085	4.63533	4.577	3.936	0	2.9515	5.108	3.874	1.942	1.5215
Erbb4	0	0	0	0	0.06025	0	0	0	0.861	0.2525	0.93	1.4235
Eef2k	76.058	136.088	106.073	41.842	53.0872	41.017	45.918	49.9425	42.838	52.9915	48.547	43.405
Diaph2	129.132	95.35	112.241	74.8113	99.0553	118.216	113.497	65.829	127.017	104.118	112.746	177.678
Dynll2	944.876	606.346	775.611	541.84	471.024	438.078	472.18	453.644	401.063	883.485	513.918	519.948
E2f6	58.088	62.878	60.483	53.6017	51.9008	36.9655	22.526	44.7705	40.562	31.0155	34.6535	21.16
Dnajb9	99.043	51.365	75.204	146.789	108.406	76.4685	42.453	83.9675	132.353	200.837	171.551	174.264
Ebi3	0	0	0	0	0	0	0	0	7.748	9.0875	1.86	15.532
Disp2	0.418	1.181	0.7995	0	0.1505	0	0	0.3035	2.5825	1.767	9.6105	3.9755
Ewsr1	1015.08	1058.89	1036.99	871.933	719.851	1076.08	954.757	1256.65	739.729	694.18	791.543	747.335
Dusp11	248.234	260.664	254.449	307.237	252.071	384.284	218.329	331.041	155.663	119.523	171.548	201.935
Dnmt1	460.946	732.692	596.819	452.727	413.677	601.347	687.044	483.456	402.393	281.402	366.738	289.769
Dnmt3a	38.447	37.786	38.1165	40.6843	46.5482	22.349	10.397	47.682	21.293	33.874	20.0065	41.169
Dll4	0.418	0.295	0.3565	0	0.13675	0.1095	0	0.695	63.1125	24.4855	32.2415	38.028
Dok3	1.254	1.181	1.2175	0.710667	0.618	1.983	1.733	1.302	93.186	41.189	363.221	87.8745
Eif2ak1	198.085	160.885	179.485	209.243	176.908	283.459	251.252	230.757	183.41	187.913	154.734	187.156
Dlx4	0	0.295	0.1475	16.2877	9.633	10.832	14.729	28.07	3.9795	3.83	56.6185	2.9775
Dhx29	22.985	59.926	41.4555	29.2433	28.1863	39.987	39.854	31.184	28.9495	35.5545	28.9745	29.084
Dppa2	0	0.295	0.1475	0.511	0.7525	0	0	0	20.661	14.9365	100.444	2.345
Dtx2	44.715	43.69	44.2025	60.0713	59.8362	63.4665	80.574	53.105	55.6575	59.715	64.4195	50.8595
Eda2r	17.97	3.247	10.6085	5.68667	16.005	7.6325	4.332	7.1605	15.649	7.6605	6.9595	16.126
Ear14	0	0	0	0	0	0	0	0	46.4875	7.573	194.998	2.6175
Eif2ak2	67.7	86.199	76.9495	148.353	104.407	175.09	31.19	78.9535	172.107	48.205	56.7755	68.644
Etv3	32.178	25.978	29.078	44.0073	46.935	39.055	32.923	51.9835	36.7725	45.268	42.1505	54.1215
Epb41	64.775	91.218	77.9965	61.8503	54.428	50.0315	43.319	65.227	32.8325	117.132	62.6065	55.261
Drd2	0	0	0	0	0	0	0	0	0	1.0095	0.93	0
Elk1	158.803	121.328	140.065	125.655	134.051	116.274	97.035	100.708	78.7105	110.736	84.624	69.6475
Dmwd	30.089	44.871	37.48	28.4083	31.0303	22.962	19.927	31.5445	14.2735	25.4085	16.14	19.6275
Eya2	0	0	0	0	0.06025	3.528	0	5.766	0	0.7575	0.62	1.205
Efna3	0	3.247	1.6235	6.51467	10.245	1.7925	1.733	5.3395	1.0715	5.1995	3.125	1.298
Esrrb	0	0	0	0.405333	0.30075	0	0	0	1.129	0.7575	4.03	0.9655
Fam20b	120.356	149.963	135.159	110.92	106.556	126.844	85.772	103.189	107.718	107.925	137.948	103.383
Gadd45g	449.244	562.361	505.803	362.356	530.701	236.144	278.11	373.352	1087.44	896.917	1415.67	1225.91
Galr1	0	0	0	0	0.1505	0	0	0	0	0	0	0.1745
Fus	2515.77	2310.55	2413.16	2169.88	1251.53	2800.39	3072.2	2325.89	1861.41	1587.3	1627.36	1938.79
Fgfr3	1.254	5.314	3.284	260.444	635.435	443.452	394.206	513.312	79.872	28.005	337.656	32.5905
Fcer1g	13.373	0	6.6865	1.35467	3.42875	0.588	3.466	0.9545	506.677	640.082	375.426	997.864
Frs2	373.186	438.08	405.633	370.21	429.767	274.808	317.097	319.861	883.773	168.868	541.536	188.873
Gca	188.892	43.69	116.291	36.985	43.1217	7.671	6.931	12.025	7.519	63.287	14.1735	18.3895
Flt3	0	0	0	0.271	0	0	1.733	0	20.604	4.291	51.854	2.252
Fgf9	0	0	0	0.27	0.1505	0	0	0	2.8505	2.8205	11.8055	3.2995
Galnt4	46.805	25.387	36.096	45.1267	30.7687	52.248	51.983	50.193	113.623	64.4285	313.623	80.631
Fgf14	0	0	0	0	0	0	0	0	0.861	0	0.31	2.312
Gabrd	0	0	0	0.135	0	0	0	0	8.609	1.3055	35.9615	0
Gabra3	1.254	0	0.627	1.19233	3.4625	0	0	0	2.5825	0	0.62	1.047
Fancg	9.612	7.97	8.791	10.0653	6.71975	6.0975	4.332	13.3225	13.392	9.1605	64.5175	8.726
Fcgr2b	0	0	0	0	0.1505	0	0	0	17.2175	14.6405	11.7805	32.2855
Fasl	0	0	0	0	0	0.219	0	0	4.3045	7.6165	0.31	0.8725
Fgf1	0	0	0	0	0.12025	0	0	0	0	0.801	2.056	4.308
Fkbp14	77.312	70.258	73.785	49.2153	50.1202	37.7475	25.125	64.237	36.427	36.0495	38.324	50.724
Fscn1	36.357	110.406	73.3815	466.146	277.835	599.212	564.884	581.842	544.168	263.245	323.702	391.62
Fgf21	66.028	30.701	48.3645	7.66433	14.745	2.156	2.599	2.9955	3.7115	2.7865	27.295	3.807
Gbp9	0.836	1.476	1.156	3.81733	2.0155	10.292	0.866	0.3475	40.4245	44.995	16.2445	46.65
Fer	139.997	59.04	99.5185	40.672	43.4748	24.5605	19.06	27.599	39.3165	49.297	27.618	34.603
Fcho1	1.672	0.295	0.9835	1.62667	2.19125	0	0	1.346	4.5725	23.398	3.72	10.8965
Gdnf	0	0	0	12.322	10.9723	4.0405	6.065	18.306	7.29	4.738	11.7255	8.0985
Fap	130.803	20.369	75.586	26.0323	19.7488	18.4755	6.931	24.041	130.415	16.0775	22.8515	48.7935
Gas2	31.761	38.081	34.921	30.155	26.099	54.082	16.461	39.136	30.5335	27.2825	29.383	42.642
Foxf1	4.597	3.247	3.922	13.387	54.5182	22.8665	3.466	24.8505	87.1065	10.937	168.536	44.534
Fcgr4	0.836	0	0.418	0	0.21075	0.1095	0	0	31.8525	18.4705	20.771	62.651
Fhod3	5.015	0.295	2.655	3.10733	2.8705	2.1385	2.599	1.6495	1.6645	1.35	3.353	3.054
Fkbp5	2666.63	2206.64	2436.63	1676.69	2653.35	1845.63	1245	1372.8	851.527	646.698	414.323	991.408
Flnb	258.681	411.217	334.949	290.181	385.938	90.701	139.488	138.643	255.582	103.712	153.101	175.73
Fgf3	0	0	0	0	0	0.196	0	0	2.2005	0	0.62	0
Fzd8	0.836	0.59	0.713	2.37167	1.869	2.4845	0.866	3.299	22.919	12.8935	91.087	3.7905
Foxc2	0.418	0.59	0.504	4.225	5.9625	16.972	4.332	9.1575	53.2605	11.971	153.645	5.819
Ganab	750.552	680.146	715.349	720.704	613.646	716.323	536.293	785.464	625.688	871.385	558.987	574.74
Fyn	20.477	90.332	55.4045	170.666	124.819	160.673	171.544	163.538	64.8775	66.647	57.9315	50.6255
Fut9	5.851	36.015	20.933	11.1013	20.4645	21.4895	5.198	23.478	8.648	5.879	0.253	9.9635
Fbxo6	7.94	12.103	10.0215	7.73933	8.84925	7.1005	5.198	6.7295	12.991	14.0435	39.8305	10.231
Foxa2	0	0.295	0.1475	0	0	0	0	0	0	0	0.31	0.158
Fam49b	156.295	265.977	211.136	170.157	131.135	187.681	196.67	193.604	243.267	193.639	201.037	281.411
Fbxw11	112.416	183.026	147.721	126.223	122.002	102.913	110.031	94.2335	83.2075	95.6965	76.725	111.864
Fosb	11.283	25.683	18.483	46.3673	17.5275	14.251	8.664	26.9705	258.495	715.204	504.882	1324.08
Fgfr2	64.357	12.399	38.378	689.165	689.72	813.5	814.403	910.733	146.963	301.493	218.846	136.661
Gabrq	0	0	0	0	0	0	0	0	0	0	0.62	0
Gabrg3	0	0	0	0	0	0.196	0	0	0	0	0.31	0
Foxj3	253.666	244.428	249.047	363.682	392.167	364.646	373.412	375.87	234.509	243.399	328.327	275.607
Gabrb2	1.254	0.295	0.7745	0	0.1505	0	0	0	0	0	0	1.14
Fah	155.042	171.513	163.278	168.346	181.024	123.775	60.647	184.614	50.2035	206.354	91.739	102.139
Galnt5	0	0	0	0	0.0765	0.7665	0	0.3035	0.861	0.505	0.31	0.491
Fes	0	0.295	0.1475	0.27	0.12025	0.1095	0	0	5.4335	5.8935	16.4305	8.6765
Gemin2	76.476	106.568	91.522	95.9777	99.3077	131.128	125.626	108.8	153.227	112.812	248.292	86.9955
Fgf11	47.641	6.494	27.0675	22.341	27.658	11.8195	2.599	36.9105	8.8195	33.364	7.1795	12.5105
Gaa	215.219	209.594	212.406	242.491	303.679	141.123	187.139	204.015	199.185	344.132	386.697	235.032
Gdf9	1.254	0.295	0.7745	0.811333	0.9955	0.415	0	1.821	0.268	0.2525	0	0.491
Fgf20	0	0	0	0	0	0	0	0	0.861	0.296	0.31	0
Fez1	13.791	61.697	37.744	55.465	70.7097	29.622	14.729	6.5095	57.6995	37.788	78.7615	10.678
Gbp4	0.418	0.295	0.3565	3.547	1.40025	14.124	0	1.39	91.045	74.762	60.2815	58.812
Fance	49.312	94.76	72.036	84.9467	77.1142	76.808	105.699	106.06	74.409	65.4385	45.3675	64.5045
Gabrg2	0	0	0	0	0	0	0	0	0	0	0	0
Fhod1	36.357	40.148	38.2525	45.2233	23.3855	31.949	61.513	42.3995	59.9775	49.331	204.556	64.123
Fabp4	51.402	4.723	28.0625	38.8837	80.1593	2.801	21.66	57.019	412.899	280.709	203.288	1704.27
Fgf17	0	0	0	0	0	0	0	0	0	0	0.31	0
Fam69a	32.596	45.166	38.881	54.805	52.6505	37.255	57.181	49.12	30.822	44.288	41.913	78.0245
F2rl1	0.418	0.59	0.504	1.527	0.317	1.5045	2.599	2.516	74.9465	1.8545	15.86	27.279
Fcrla	0	0	0	0	0.21075	0	0	0	8.609	1.767	6.2005	1.396
Fbxl8	15.88	24.502	20.191	19.79	18.3257	10.454	3.466	28.0435	8.801	17.3695	11.904	17.899
Fgfr1	50.566	181.845	116.206	507.696	464.176	410.268	298.903	706.072	284.95	394.82	467.728	301.702
Flna	1622.71	2646.2	2134.45	2108.12	3049.55	1675.26	2007.42	1819.15	1832	1917.94	2236.04	2063.81
Faf1	125.788	235.572	180.68	125.952	151.38	156.584	116.096	170.856	121.454	140.251	129.334	93.027
Frat1	18.388	12.103	15.2455	17.5497	16.3493	35.0485	6.931	9.2405	71.7985	30.4035	235.401	17.3915
Foxj1	0.418	0.295	0.3565	0	0.28725	0.5245	0	0	1.9325	0.505	2.872	0.5235
Fabp6	0	0	0	0	0	0	0	0	0	0	0	0
Fbln1	14.209	30.111	22.16	125.739	109.121	253.416	54.582	147.141	115.135	109.999	264.774	191.225
Fzd1	15.044	45.461	30.2525	225.392	123.135	287.16	198.402	307.498	202.495	125.061	431.73	261.656
Gdf15	27.164	33.358	30.261	8.41033	20.5235	2.7725	1.733	5.076	20.3745	133.934	35.19	58.79
G6pdx	699.568	785.829	742.698	308.946	381.796	272.302	353.485	267.609	250.607	261.255	341.491	239.095
Fcf1	514.019	583.32	548.669	653.084	551.345	722.983	891.511	575.93	1028.3	546.043	590.807	450.644
Fst	4.597	0.295	2.446	11.0103	31.4518	1.6195	4.332	40.8115	80.32	61.934	24.781	20.9195
Fis1	78.148	93.874	86.011	84.7443	75.9235	71.512	85.772	126.037	112.056	139.153	116.692	110.921
Fzd2	6.269	12.989	9.629	25.3843	13.2037	57.482	32.056	57.4375	54.334	18.6605	128.161	31.1725
Fxyd1	173.847	0.59	87.2185	27.0947	40.0817	1.049	3.466	31.3905	51.653	450.325	35.673	102.348
Foxc1	27.582	82.361	54.9715	123.199	75.9693	76.247	48.518	167.197	86.3075	112.009	167.275	34.281
Fat4	27.999	20.369	24.184	94.4803	79.2908	95.848	63.246	68.635	44.6745	41.453	30.1475	57.666
Fezf2	0.418	0	0.209	0	0	0	0	0	30.131	6.058	166.787	1.047
Fgf16	0.418	0.295	0.3565	0.851667	1.2045	0	0	0	0	0.505	5.662	3.1415
Fas	0.836	0.295	0.5655	44.9433	43.0842	25.073	28.591	48.5745	77.1425	33.394	75.787	53.5705
Fpr3	0	0	0	0.135	0.1505	0.196	0	0	46.4875	11.359	161.207	2.2685
Ganc	43.462	10.922	27.192	13.7527	11.8648	13.6875	7.797	23.311	15.306	34.4325	4.8955	19.7635
Gabra4	0	0	0	0.711333	4.18525	0.196	0	0	1.722	1.8105	3.41	1.107
Foxg1	0.836	2.362	1.599	51.1153	52.0912	153.811	58.048	113.718	39.5865	2.5245	31.0015	24.23
Gadd45b	217.309	99.778	158.543	132.776	322.501	67.3975	146.419	139.593	477.244	495.981	417.837	573.523
Fkbp4	906.011	1443.54	1174.78	773.208	486.489	1227.87	1223.34	1050.2	942.091	509.781	714.849	717.53
Fth1	0	0.295	0.1475	0	0.51175	0	0	0.607	0.8035	0.845	0.31	0.507
G6pc	0.418	0	0.209	0.170333	0	0	0	0	0	0	0.93	0
Fbxo21	223.16	305.83	264.495	272.314	237.24	323.822	226.127	308.91	215.89	163.757	223.326	227.866
Gdf6	0	0	0	0	0	0	0	0	5.1655	3.029	10.5405	6.2825
Fam110b	6.269	8.266	7.2675	8.18933	6.832	7.521	4.332	8.5505	7.194	16.238	11.423	10.3505
Flt4	0	0	0	0	0.7525	0	0	0.3475	29.27	19.733	31.6215	33.9815
Flt3l	14.627	19.483	17.055	21.7393	31.157	17.1385	10.397	24.0545	15.4775	54.656	18.97	21.7215
Fkbp1a	1381.16	1591.73	1486.45	1181.42	899.366	1151.27	1404.41	1112.2	1226.51	1222.86	814.513	941.029
Foxl2	0.418	0.295	0.3565	0.170333	0.301	0.3055	0	0.3035	99.2695	18.6795	272.755	6.7735
Gata3	32.178	19.779	25.9785	3.21833	4.291	0.5475	0	4.6445	4.6685	9.4275	4.3895	3.7355
Gabrg1	0.836	0.295	0.5655	0.610667	0.4515	0	0	0	0	0	0	0
Fblim1	27.164	26.568	26.866	230.903	372.016	146.786	39.854	107.542	224.666	262.95	278.1	200.321
Flot2	315.516	226.42	270.968	189.057	213.774	166.883	85.772	147.62	177.162	309.89	398.489	342.625
Faim	156.295	162.361	159.328	162.986	98.323	159.647	201.868	137.125	180.48	180.022	135.47	125.067
Flrt1	3.343	0.886	2.1145	5.45033	6.623	1.026	0	0.9105	0.536	1.35	3.7125	0.8235
Fancf	30.925	37.786	34.3555	30.8103	24.1088	38.2445	38.987	36.4795	43.7355	29.501	112.067	32.274
Fabp2	0	0	0	0	0	0	0	0	0	0	0	0
Fubp1	223.16	469.077	346.118	247.266	156.893	322.663	297.17	244.638	173.018	150.29	227.697	158.055
Gabrb1	0.418	0.295	0.3565	0	0.834	0	0	0	0	0.7575	1.24	0.5235
Gatad2a	415.812	498.597	457.204	414.803	337.442	540.986	549.289	481.89	375.674	404.058	398.385	346.454
G6pd2	0	0	0	0	0	0	0	0.3035	85.2275	28.272	316.524	6.9805
Fpgs	17.97	49.594	33.782	20.258	13.0563	25.074	19.06	26.4645	25.0065	19.185	20.7255	16.7265
Fdft1	836.639	734.759	785.699	308.766	375.042	357.425	258.183	273.349	179.047	156.764	121.976	166.933
Fgf7	7.104	26.863	16.9835	285.01	258.296	344.084	291.106	186.276	261.468	250.35	175.058	154.237
Fzd7	113.669	135.498	124.583	124.631	143.647	109.974	114.363	171.889	267.646	142.674	352.382	119.581
Gata1	0	0	0	0.27	0.21075	0	0	0	0	0.505	0.31	0.1745
Fcer2a	0	0	0	0	0	0	0	0.3475	1.722	1.0095	0.93	1.047
Fanca	74.804	67.897	71.3505	38.305	34.1557	88.92	114.363	49.6655	64.2315	34.914	41.4665	46.279
Fabp1	0	0	0	0	0	0	0	0	0.861	0	0	0
Gas6	644.404	406.199	525.302	174.416	333.629	109.253	41.587	189.862	153.914	527.437	308.019	152.494
Fzd9	25.074	6.494	15.784	12.738	16.1405	51.078	32.056	99.74	39.1035	27.3055	104.948	14.5285
Fos	97.371	240.885	169.128	1304.7	426.089	469.357	82.307	886.984	1828.51	3283.06	2369.7	3826.67
Gabra6	0	0	0	0	0.0765	0	0	0	3.4435	0.505	6.5105	0
Fgf5	0	0	0	0.980667	1.88075	22.3455	14.729	5.9905	3.654	0.8885	1.86	0.9655
Fam124b	0	0	0	0	0	0	0	0	0	0.2525	0.93	1.3795
Gadd45a	649.419	339.778	494.599	398.604	611.3	135.409	81.44	305.421	286.462	513.796	552.775	372.666
Fzd3	17.552	2.066	9.809	19.0837	14.8275	33.063	25.125	19.9995	21.524	5.0245	17.363	16.568
Fam198b	241.547	901.253	571.4	704.444	1072.58	1.291	4.332	2.1245	110.483	321.345	170.008	84.9835
Fgf22	0	0.59	0.295	0.646	1.283	1.072	0.866	0	2.5825	1.1845	2.309	1.265
Fabp7	0.836	2.657	1.7465	0.405333	1.865	0.7205	5.198	1.302	6.505	3.83	11.7805	22.818
Foxm1	23.82	89.446	56.633	29.942	23.8293	37.3915	35.522	44.7265	26.8815	13.253	59.1675	28.8655
Gdf2	0	0	0	0.170333	0	0	0	0	0	0.2525	0	0
Fmnl1	2.09	0.886	1.488	0.981667	1.19025	1.199	5.198	0.695	35.239	70.427	25.111	93.715
Fgf8	0	0	0	0	0.1505	0	0	0	0	0	0.31	0
Gamt	396.171	118.671	257.421	62.0103	66.1645	94.268	72.776	83.9725	61.2395	137.899	176.828	113.325
Fez2	81.073	204.575	142.824	195.883	257.372	108.955	77.108	108.946	218.841	176.19	137.803	162.397
Fam212b	0	0	0	0	0.13675	0.876	0	0.9105	3.1185	0.505	0.873	0.856
Gclc	259.517	526.346	392.932	371.041	321.464	469.677	416.732	436.812	348.611	162.639	294.096	252.794
Fcrls	0	0	0	0	0	0	0	0	2.5825	0.2525	4.03	3.4905
Gata2	5.015	69.668	37.3415	21.761	39.334	10.961	10.397	11.1455	57.784	24.724	32.8085	94.783
Fpr-rs3	0	0	0	0	0	0	0	0	11.1915	3.7865	74.093	0.8725
Fam46a	101.55	28.93	65.24	179.968	156.692	182.366	376.878	193.279	104.77	135.632	98.441	197.076
Fndc3b	486.02	366.641	426.331	452.179	563.663	191.62	246.054	202.036	173.382	344.192	229.813	265.774
Foxo4	70.625	78.819	74.722	105.016	95.7493	68.885	49.384	126.715	52.214	69.919	54.5135	61.2385
Fgf18	0.418	0.295	0.3565	0.710667	0	0.196	1.733	0.3035	6.237	5.301	5.213	5.568
Fancb	21.731	45.166	33.4485	15.3777	10.4072	32.821	40.72	16.485	34.268	14.5245	13.9205	18.515
Foxp1	43.044	143.764	93.404	275.695	356.372	177.498	219.196	227.273	315.695	265.908	369.329	271.992
Gbp7	5.851	7.97	6.9105	110.256	26.6382	141.605	4.332	32.5255	151.267	44.335	16.024	59.4005
Gas2l3	162.564	303.763	233.163	116.67	138.566	99.0605	86.639	172.558	42.801	45.729	44.958	73.6015
Fut1	0.836	0	0.418	0.271	0	0.1095	0	1.0425	0	0	1.86	0
Gbp5	0	0.886	0.443	157.914	14.6355	131.496	6.931	41.5155	83.322	32.738	10.8185	51.0565
Faap24	111.998	172.693	142.346	72.266	43.59	122.002	153.35	86.8095	98.8385	55.4815	304.727	58.9585
Fkbp8	413.723	528.117	470.92	381.931	401.187	346.796	305.834	535.496	387.052	474.336	464.643	350.697
Fgr	0	0	0	0.27	4.48025	0.438	0	1.7375	10.3305	19.6895	13.3305	27.05
Gabre	0	1.181	0.5905	0.135	0.06025	0	0	0	0	0	0.563	0.3165
Foxo3	216.055	156.752	186.404	307.825	314.12	246.095	103.1	463.087	117.668	233.301	181.945	193.743
Fpr-rs4	0	0	0	0.271	0.06025	0	0	0.9105	24.9655	17.4175	158.726	1.396
Fbxl12	16.298	23.616	19.957	19.9143	23.654	10.8975	3.466	22.871	12.7805	21.3935	15.3315	19.2835
Gbp2	5.433	6.199	5.816	158.523	27.4808	149.961	34.655	62.1305	251.177	82.675	47.5805	182.57
Fzd4	15.88	3.838	9.859	14.412	10.7532	10.237	8.664	24.353	12.1485	36.1505	7.3505	25.256
Fpr-rs6	0	0	0	0	0	0	0	0	23.244	10.3495	134.546	2.443
Gcn1l1	238.622	386.42	312.521	247.438	225.393	274.975	279.843	321.898	158.323	141.538	265.541	153.883
Foxp3	0	0	0	0	0	0.219	0	0.3475	9.4695	8.5825	5.27	5.41
Gdpd5	34.686	11.513	23.0995	12.6623	18.2595	5.1175	2.599	13.7225	20.471	20.835	16.564	16.268
Fancc	15.044	12.103	13.5735	22.3433	9.76775	32.7395	22.526	24.78	19.745	23.389	12.745	15.6735
Fcnb	0	0	0	0	0	0	0	0	0	0.505	0	0.5235
Frzb	146.266	28.93	87.598	29.5093	34.4928	4.8525	5.198	7.3805	6.294	34.1465	50.628	32.6945
Frmd8	68.536	87.085	77.8105	103.79	117.281	43.382	37.255	66.357	45.67	65.5015	43.222	61.1835
Fcgrt	439.633	250.036	344.834	729.054	789.606	422.61	173.277	733.225	421.726	838.941	555.913	654.322
Fpr1	0	0	0	0	0	0	0	0.3035	6.887	3.7865	5.27	8.0275
Fat1	90.685	126.642	108.663	134.73	100.246	115.534	213.131	128.791	132.703	79.074	71.905	113.587
Gabbr1	2.925	8.266	5.5955	3.99433	3.8505	3.3835	3.466	7.8945	5.529	6.2765	4.055	6.2445
Gabrb3	0.418	0	0.209	6.94267	1.28	2.352	11.263	2.2125	0	0.296	0.31	0.507
Gabbr2	0	0	0	0	0.27075	0.392	0	0	1.722	1.0095	0.31	1.047
Gbp3	0	2.066	1.033	104.987	15.822	165.565	7.797	19.493	285.781	40.714	21.9065	67.439
Fgf12	0.418	1.181	0.7995	5.664	7.625	5.598	6.065	3.774	2.5825	0.845	1.803	2.967
Fscn2	2.507	0.295	1.401	1.18733	0.51175	0.3055	0.866	0.651	83.1805	17.9225	284.282	4.6465
Fgf6	0	0	0	0	0	0	0	0	0	0	0.62	0
Gab3	5.851	0.59	3.2205	3.72433	3.39775	2.8235	0.866	4.6885	6.887	1.8545	2.562	12.2705
Fgf4	0	0	0	0	0	0	0	0	0.861	0	0.31	0
Fgf10	0.836	38.081	19.4585	87.9743	65.8568	68.9845	48.518	83.471	24.528	31.9385	44.1845	44.5885
Foxp2	99.879	95.646	97.7625	18.9523	27.1585	1.291	0	3.862	5.108	22.612	27.0245	12.832
Gale	94.028	92.989	93.5085	21.2523	26.0295	27.4655	24.259	38.727	91.3335	21.277	307.094	32.9285
Foxi1	0	0	0	0	0	0	0	0	0	0	0.93	0.349
Gata6	32.596	66.421	49.5085	30.399	54.943	0.876	0	2.516	18.463	20.3985	50.8885	38.786
Gbp11	0.836	0.295	0.5655	0	0.12025	1.971	0	0	4.3045	2.0195	28.521	1.3795
Foxn1	0	0	0	0	0	0	0.866	0	0	0.2525	0	0
Gabrr2	1.254	0	0.627	0.135	0.36375	0	0	0.3035	0.861	0.2525	0	0
Fbxw7	25.91	24.207	25.0585	23.5757	18.6037	19.132	27.724	22.6515	13.316	22.185	16.7675	14.839
Gabra2	0	0	0	0	0	0.1095	0	0	0.861	0	0.62	0.158
Flnc	632.285	1529.44	1080.86	506.533	873.35	429.842	302.369	25.0835	322.86	115.388	100.919	502.048
Furin	33.85	67.601	50.7255	99.8127	95.3193	68.578	56.315	156.267	51.2565	75.924	56.8625	80.091
Fpr2	0	0	0	0	0	0	0	0	4.3045	0	0	0.698
Gatm	13.791	118.671	66.231	3.095	6.92425	1.1125	25.992	1.0425	55.671	66.4955	97.173	135.522
Fat3	89.431	119.852	104.642	4.95167	10.4705	17.249	5.198	4.7285	0.861	14.146	0	0.949
Fgfbp1	0	0	0	0	0	0	0	0	7.6155	0	3.1	2.694
Gdf3	0	0	0	0	0.0765	0	0	0	2.5825	0.505	2.17	8.0275
Fgf13	2.507	4.723	3.615	0.851667	0.301	0	0	0.3035	4.822	0.7575	0.31	4.761
Fgf23	0	0	0	0	0	0	0	0	0	0.505	0.31	0.1745
Fmo2	17.552	0.59	9.071	16.521	22.3392	0.415	0	0.607	6.1225	16.121	57.451	36.0265
Ffar2	0	0	0	0	0	0	0	0	0	0.505	1.24	0.5235
Fut8	33.85	42.804	38.327	43.7653	25.9738	38.9225	41.587	48.0735	51.199	36.6225	31.2585	50.124
Gdf7	4.597	3.247	3.922	0.170333	0.36125	0.219	0	4.0375	0.8035	0.5925	9.521	1.396
Fjx1	8.776	15.055	11.9155	19.129	12.9085	29.6355	39.854	24.8065	34.552	45.831	88.822	14.299
Gad2	0	0	0	0	0	0	0	0	0	0	0.62	0.158
F8	11.283	0.886	6.0845	0.711333	0.454	0.438	0.866	1.821	1.99	3.961	2.448	4.614
Foxd3	0	0	0	0	0	0	0	0	5.1655	2.7765	62.0025	1.745
Gabpb1	89.431	152.324	120.877	123.411	127.521	132.372	109.165	135.617	129.949	98.5365	123.548	105.843
Fat2	0	0.295	0.1475	0	0.3775	0	1.733	0	11.1915	0	41.852	0.158
Gabrr1	0	0	0	0	0	0.196	0	0.3035	0	0	0	0
Fbxo17	37.611	41.919	39.765	51.2633	38.056	62.025	81.44	57.4415	42.169	42.5645	49.71	53.1285
Fut4	2.09	1.771	1.9305	1.257	2.86	1.049	4.332	0	39.4865	11.961	101.146	6.3865
Flii	176.355	263.321	219.838	174.725	152.706	134.701	122.16	206.113	157.442	259.373	166.474	307.478
Fzd10	0	0	0	0	0	0	0	0.3035	53.3745	8.5825	203.679	2.2685
Fbxo7	31.343	49.299	40.321	26.3567	28.5147	37.176	13.862	36.0575	36.5435	31.2335	30.77	37.908
Frmd6	86.088	159.114	122.601	190.658	199.374	128.82	63.246	200.232	130.175	145.98	282.738	110.528
G0s2	1133.77	59.336	596.552	14.6943	16.2323	0.807	0	5.036	11.4595	88.675	66.2135	27.797
Fancl	22.985	15.941	19.463	13.856	11.6468	25.362	16.461	25.4265	38.224	21.068	47.7515	48.695
Frmd4a	32.178	150.553	91.3655	95.1787	80.5035	153.567	95.302	103.377	85.3325	84.663	67.023	84.4595
Foxe1	0	0	0	0	0	0	0	0	32.695	9.592	85.2535	2.792
Fut7	0	0.295	0.1475	0.340667	0.602	0.1095	0	0	28.084	8.8785	126.118	1.9195
G3bp1	1282.12	1574.9	1428.51	1599.46	924.606	1631.28	2140.84	1689.46	1373.46	1382.91	1296.01	1510.17
Fcer1a	0	0	0	0	0	0	0	0	0.861	0	0.62	0
Frk	30.925	19.188	25.0565	19.8973	15.585	9.3205	3.466	27.595	14.809	25.005	9.481	20.151
Fam57a	58.924	85.314	72.119	61.5797	48.0373	87.1825	125.626	70.3375	128.974	76.0265	64.526	79.524
Gabra1	0.418	0	0.209	0	0.0765	0	0	0	0	0	0	3.5285
Foxa1	0.418	0	0.209	2.569	1.1585	10.465	3.466	6.901	35.321	5.3305	29.8245	39.6525
Fcgr1	0	0.295	0.1475	0	0.0765	0	0	0	51.653	20.194	22.941	121.638
Fbxo3	268.711	222.878	245.794	178.179	155.578	131.355	126.492	196.476	128.626	244.683	142.848	139.573
Gfap	0.836	1.181	1.0085	0.135	0.153	0.3055	0	0	1.875	0.2525	1.55	2.394
Foxo1	105.729	59.631	82.68	177.084	104.946	123.071	96.169	98.016	32.047	85.4775	86.9005	59.9785
Gabra5	0	0	0	0	0	0	0	0	0.268	0	0.93	0
Gcdh	87.759	77.638	82.6985	86.4863	68.9403	61.2965	38.987	91.6735	57.4935	119.619	78.2575	59.7875
Fbxw4	28.835	48.118	38.4765	26.2113	38.0547	26.1635	22.526	48.0425	47.1585	71.1125	62.768	174.472
Fxyd5	5.015	14.465	9.74	15.7593	24.9532	1.7695	1.733	8.5545	258.766	224.888	245.346	418.8
Fcgr3	1.254	0.59	0.922	1.151	1.3205	0.1095	0	1.7375	221.246	128.32	215.288	594.384
Fsd1	7.104	7.675	7.3895	30.5067	52.5663	14.931	0.866	17.136	30.614	31.8945	52.2145	20.816
Flt1	0.836	0.59	0.713	7.24	5.13025	2.444	5.198	6.382	25.3295	18.9515	15.8205	41.289
Fn1	198.085	2062.28	1130.18	1641.05	2379.11	547.981	756.355	1100.44	871.305	619.107	1111.63	1856.16
Fam174b	0	0	0	0	0	0	0	0	23.244	1.0975	6.4535	15.4175
Gata4	409.126	354.538	381.832	82.7697	106.369	0	0.866	0.3475	15.9765	61.7925	60.315	8.8075
Gcnt1	0.418	1.476	0.947	127.878	38.464	71.583	142.087	56.571	38.742	40.024	108.725	71.9055
Fhl2	9.194	42.804	25.999	67.8037	92.5168	20.308	36.388	40.3455	51.2195	106.315	67.784	21.291
Fzd6	7.522	36.015	21.7685	67.253	44.929	82.415	121.294	32.4195	57.0355	9.6215	18.3995	98.7965
Galc	43.462	59.631	51.5465	30.6027	25.6475	25.8705	37.255	23.135	24.0105	30.35	20.4235	38.628
Fasn	771.447	515.719	643.583	235.213	192.587	280.551	325.761	218.842	211.877	167.581	252.728	430.018
Fzr1	86.506	147.011	116.758	104.082	78.9425	88.9865	71.91	135.401	60.8815	50.4965	66.2965	66.184
Fyb	0.418	0.886	0.652	17.701	5.02075	16.0075	18.194	26.4245	46.316	85.359	49.235	145.922
F3	21.313	28.339	24.826	134.089	197.707	57.437	56.315	50.9985	81.9865	73.706	192.23	139.993
Gad1	0	0	0	1.35333	5.683	0.784	0	0.3035	1.722	0	0.93	0.1745
Fgfr4	0	0.886	0.443	0.340667	0.84225	0	0	1.302	22.919	4.039	105.094	0.5235
Gclm	334.321	309.963	322.142	322.844	250.103	260.225	351.753	237.341	247.525	279.159	141.724	184.942
Fem1b	86.088	127.823	106.956	143.207	112.742	121.887	114.363	136.263	91.109	72.453	93.587	107.468
Gas1	412.051	283.985	348.018	526.793	318.868	777.668	376.012	731.529	345.577	616.505	1226.3	437.11
Fbxo11	388.649	301.106	344.877	320.109	338.409	373.883	440.99	298.552	495.312	306.624	532.499	284.229
Fam105a	2.925	3.838	3.3815	12.8687	18.6723	17.965	10.397	25.554	28.219	36.476	21.1795	50.4625
Gbp2b	0	0	0	1.656	0.54125	1.4235	0	2.085	2.5255	2.0195	3.663	2.7755
Glod4	175.519	213.431	194.475	198.203	181.606	164.039	149.018	235.533	169.987	203.639	135.706	240.202
Gli2	29.253	55.793	42.523	15.5047	19.1025	33.913	12.129	32.7495	20.3565	15.9375	41.516	15.646
Gli3	75.222	167.675	121.448	98.1397	99.4597	142.163	77.975	140.913	59.849	86.9835	88.934	64.881
Ghr	81.491	89.742	85.6165	141.449	183.596	101.519	47.651	114.73	99.0265	167.387	224.825	145.31
Gja1	1087.38	1228.34	1157.86	846.057	765.16	957.021	1031.87	873.852	977.735	1744.88	973.993	909.755
Gk	14.627	35.129	24.878	25.234	19.794	31.548	27.724	28.039	22.6345	17.651	10.925	32.023
Gipr	1.254	0	0.627	0.675333	0.612	0.5475	0	0.695	0	0.2525	0.62	0.5235
Gls	216.473	300.221	258.347	240.44	231.935	309.525	340.49	237.204	240.748	167.951	208.46	183.649
Glycam1	0	0	0	0	0	0	0	0	0.861	0	0.93	0.1745
Ggt5	258.263	233.505	245.884	29.1127	51.561	0.9855	0	5.168	24.1045	58.5975	37.8655	86.265
Gja6	0	0	0	0	0	0	0.866	0	0	0.2525	0.31	0
Gli1	15.88	22.731	19.3055	17.8407	17.0425	56.424	27.724	31.901	934.3	25.394	1308.14	13.574
Glg1	653.18	673.652	663.416	485.542	552.731	369.686	382.076	565.703	318.081	511.62	285.736	498.32
Glrx	111.998	155.867	133.933	412.888	479.586	234.938	207.066	308.746	182.945	606.76	275.918	430.281
Glb1	279.994	229.077	254.536	246.124	243.979	158.078	157.682	299.329	113.016	161.843	132.81	232.808
Gm14459	0	0	0	0	0	0	0	0	0	0	0.62	0
Gfpt1	356.052	285.756	320.904	229.254	259.159	206.949	177.609	221.494	188.589	124.504	180.752	192.849
Gfi1	1.672	0	0.836	0.135	0.36125	0	0.866	0	1.722	6.058	1.24	0.8725
Gk2	0	0	0	0.135	0	0.219	0	0	37.879	11.864	152.526	4.1885
Gjb1	0	0	0	0	0	0	0	0	3.4435	1.262	10.2305	0.1745
Gfod1	35.94	54.022	44.981	23.8133	28.7705	22.2785	33.789	14.9675	23.628	37.3455	15.299	21.5795
Glud1	138.743	294.022	216.382	170.701	156.017	149.758	149.885	191.37	180.459	129.712	136.562	213.459
Gjb2	0	0	0	0.712333	0.36125	0	2.599	0.607	0.268	2.272	0	1.2215
Gm648	0	0.59	0.295	0	0	0	0	0	0.268	0	0.563	0
Gsc	0.418	0	0.209	0.441333	1.0055	0	0	0	0	0	1.999	0.507
Grm4	0	0.295	0.1475	4.645	0.93275	0.196	0	0.3035	5.1655	2.0195	34.9745	0.6815
Golt1b	537.004	574.169	555.587	406.991	459.541	517.893	798.808	351.186	704.981	302.586	261.806	310.341
H2-Ab1	0	0	0	0.511	0.4815	0.196	0	0	193.106	160.796	74.403	312.209
Gnl3	384.888	498.302	441.595	430.046	330.413	833.472	767.618	476.811	602.754	304.547	508.226	290.386
Gmnn	264.95	319.114	292.032	273.209	252.148	304.594	304.968	219.536	259.763	122.906	195.304	177.284
Grin2c	1.254	0	0.627	0	0.0765	0	0	0.607	110.193	13.126	279.012	3.4905
Gm6583	0.836	0	0.418	0.542	1.083	0.588	0	2.604	57.679	20.2375	311.196	3.6325
Guca2a	0	0	0	0	0	0	0	0	0.861	0	6.8205	0
Gzme	0	0	0	0	0	0	0	0	0.268	0.5485	3.1	0.4745
Gna15	0	0	0	0	0	0	0	0	16.3565	8.835	7.6935	11.66
Gm6880	0	0	0	0.135	0	0	0	0	3.4435	0.5485	25.731	0.158
Hdac2	1088.63	900.958	994.796	1062.82	837.279	1344.5	1588.95	1073	718.027	651.223	525.013	550.929
Gpr22	0.418	0	0.209	0	0.06025	0	0	0	0	0	0.31	0
H2afv	139.997	231.144	185.571	268.087	208.47	173.625	72.776	404.216	126.961	198.665	230.67	174.187
Hamp	0	0	0	0.712333	1.32325	0	0.866	0	1.397	0.7575	0.62	1.7725
Hadh	307.576	238.228	272.902	278.785	250.344	176.613	129.092	276.714	152.311	357.668	130.215	200.648
Gm9733	0	0	0	0	0.27075	0	0	0	0	2.0195	2.17	4.014
Grb10	1653.64	2352.76	2003.2	668.562	700.73	1520.9	1220.74	42.2105	765.304	1077.29	873.078	266.464
Golga3	44.715	67.601	56.158	51.4347	57.0857	41.467	19.927	50.8575	16.4735	37.6755	24.168	26.7495
H2-D1	694.553	696.678	695.615	2039.24	2415.22	2315.84	1320.37	2018.74	3182.4	3205.72	1778.11	2771.71
Havcr2	0.836	0.886	0.861	0.340667	0	0	0	0.3035	12.0525	11.1505	6.8205	26.701
Grb7	0	0	0	0	0.06025	0	0	0	6.333	0.5485	0.31	1.756
Hal	0.418	0	0.209	0.170333	0.4815	0.7205	0	0.9545	44.766	32.563	45.515	214.288
Gzmm	1.254	1.181	1.2175	1.017	0.4815	0.3055	2.599	1.346	1.129	3.369	7.5795	1.205
Gna11	123.281	133.727	128.504	110.922	99.063	148.328	148.152	139.096	113.112	66.977	206.242	107.665
Gm6588	0	0	0	0	0	0	0	0	24.9655	10.602	102.305	1.396
Gria1	0	0	0	0	0.1505	0	0	0	2.5825	0	0	4.019
Hadha	433.782	307.306	370.544	363.115	290.091	305.089	214.864	390.85	183.077	359.719	163.693	250.657
Grm8	0	0	0	0	0	0	0	0	0	0	0	0
H2-DMa	2.507	6.199	4.353	13.769	17.1215	3.0655	0	6.514	32.599	29.2575	14.417	60.186
Gpr132	0	0.886	0.443	0	0.317	0	0	0.607	6.026	28.272	7.1305	19.1965
Hand2	3.343	0.886	2.1145	9.179	3.67325	1.568	6.065	12.5435	1.397	1.1845	1.689	0
Hapln1	0	0	0	44.0643	89.209	127.517	26.858	135.16	7.748	1.0095	4.03	3.212
Gzmn	0	0	0	0	0	0	0	0.695	1.722	0	2.79	0.3325
Gucy1a3	384.888	23.321	204.105	9.488	12.3915	8.6245	169.812	8.986	52.514	82.5435	48.362	66.4525
Gnpda1	69.79	26.273	48.0315	24.724	34.4977	21.163	25.992	30.898	15.6695	32.486	29.473	29.5475
Hdac5	544.108	408.56	476.334	731.869	721.873	485.44	516.366	607.795	194.4	417.149	335.925	496.911
Gss	285.009	352.767	318.888	260.763	373.228	297.541	389.007	261.254	387.659	491.698	360.64	269.483
Hdac6	15.462	10.922	13.192	12.6677	11.96	9.9775	7.797	17.536	4.401	5.398	7.229	8.693
Gzmc	0	0	0	0	0.0765	0.196	0	0	0	3.534	0	0.698
Hacd3	613.48	353.357	483.418	328.817	266.151	399.279	300.636	295.887	237.57	489.394	287.605	237.082
Gpr171	0.418	0.295	0.3565	0.135	0	0	0	0	0.861	0.2525	1.24	0.349
H2-DMb1	3.343	2.362	2.8525	16.0753	20.8963	0.219	0	0.3475	134.566	79.534	53.7885	101.535
Gzma	0	0	0	0	0	0	0	0	3.4435	17.165	0.93	4.014
H2-Q10	0.418	0	0.209	1.05133	1.91075	2.0805	0.866	1.0425	5.376	2.908	4.03	1.2215
Gpatch3	0.836	0.295	0.5655	0	0	0	0	0	0	1.0095	3.72	0
Gtf2f1	212.294	287.527	249.911	255.598	217.247	242.947	226.127	281.865	291.471	262.137	231.624	195.21
Gpx2	0	0	0	0	0	0	0	0	4.822	0	1.24	0
Gtf2h3	120.774	143.173	131.974	196.427	105.085	205.127	175.876	245.543	147.093	109.507	116.446	98.137
Gzmf	0	0	0	0	0	0	0	0	0.861	0	0.93	0.5235
Hcst	0	0	0	0	0.301	0	0	0.3035	55.0965	35.592	203.988	15.881
H2-Aa	0	0	0	0	0	0	0	0	0	2.0195	0.93	1.745
Gnl1	149.191	298.745	223.968	184.892	202.607	153.992	145.553	167.223	185.013	205.341	371.56	154.728
Hdac4	55.163	79.114	67.1385	45.9893	67.286	45.0235	25.125	68.389	30.593	52.409	49.219	48.586
Gphn	60.596	100.074	80.335	43.474	50.9435	48.7285	40.72	51.781	43.067	38.2435	25.882	31.3475
Gzmd	0	0	0	0	0	0	0	0	0	0	1.86	0.856
Hdac7	83.58	164.133	123.857	100.769	97.076	66.4175	19.927	79.222	87.473	110.667	176.378	113.756
Gpm6a	0.418	0	0.209	0	0	0	0	0	0	2.272	29.451	14.119
Grwd1	132.893	211.07	171.981	174.549	103.148	335.291	302.369	205.449	310.458	142.728	400.645	187.052
Gpr65	0	0	0	0.170333	0	0	0	0.3475	6.026	3.029	1.86	8.9005
Guk1	85.252	164.723	124.988	80.7447	88.8715	158.154	153.35	124.608	176.246	87.8615	98.213	144.263
Gng7	0	0	0	0	0	0	0	0	0	0	0	0.3165
Gng11	2.507	5.314	3.9105	137.206	88.5487	63.4755	77.975	189.188	299.761	137.117	126.919	127.532
Grm5	0	0	0	0	0	0	0	0	0.861	0	0.31	0
Gpx5	0.418	0	0.209	0.135	0	0.1095	0	0	0	0	0	0
Grem1	0	0.59	0.295	5.55	7.07375	0.876	0	0.607	3.7505	16.8795	15.128	3.0865
Gpx3	7658.89	44.871	3851.88	104.1	141.923	0.9625	3.466	29.662	759.274	607.683	859.318	972.818
Gnaq	82.745	71.144	76.9445	79.8803	77.272	91.2255	72.776	96.657	82.461	68.142	89.641	96.337
Gsr	169.25	163.247	166.249	126.641	76.628	140.794	141.221	130.567	123.353	102.366	56.6025	87.1045
Grap2	0	0	0	0	0	0	0	0	5.1655	21.204	1.86	5.2355
Gpc1	281.666	449.003	365.334	536.112	566.822	770.994	1156.62	438.967	290.152	650.461	324.391	239.815
Hcfc1	109.49	175.645	142.567	114.644	81.2915	116.966	110.031	96.868	58.4345	55.2685	66.559	54.448
H2-K1	936.518	686.641	811.58	2421.49	2353.39	2826.95	1789.95	2301.56	2779.64	3240.52	1337.26	1918.83
Gpr25	0	0	0	0	0.21325	0.219	0	0.9105	111.053	13.8835	438.611	5.759
Gpatch8	151.28	170.627	160.954	169.35	158.706	170.874	118.695	169.743	115.657	118.887	90.752	134.72
Gpsm2	105.729	215.498	160.613	152.804	103.718	162.687	128.225	136.043	101.132	86.998	113.092	78.0405
Hdac10	53.491	28.339	40.915	41.329	34.0555	43.302	32.056	52.1635	90.358	53.4715	239.742	41.398
Gtf2i	48.059	56.974	52.5165	55.167	32.9248	75.136	74.509	71.3575	32.583	38.5735	34.8745	30.431
Heatr1	237.368	447.822	342.595	252.998	223.8	517.101	713.036	248.689	390.632	261.197	215.327	181.489
H2-Q5	0.418	0.59	0.504	6.97833	27.3927	44.6715	7.797	10.4195	60.2435	105.733	92.719	51.782
H2-Eb1	0	0	0	0	0	0	0	0	0.861	0.2525	0.62	1.2215
Gzmg	0	0	0	0.170333	0	0	0	0	0	1.5145	4.34	1.745
Gnb5	163.4	109.815	136.608	187.562	216.023	76.1115	62.38	113.481	65.569	173.406	98.723	87.066
Gtf3a	297.964	394.39	346.177	356.714	243.785	489.1	463.516	422.139	366.814	262.749	230.591	249.669
Grik4	0	0	0	0.170333	0.0765	0	0	0	4.515	0.296	0.93	0.3165
H2-DMb2	0	0	0	0.851667	0.7525	0	0	0	12.913	4.291	5.833	6.457
Grik5	4.179	3.247	3.713	12.702	4.50425	2.052	2.599	3.3865	13.774	9.976	143.023	16.6605
Hc	0	0	0	0	0	0	0.866	0	0.268	0.296	0	0.698
Hdac11	12.537	16.531	14.534	38.4663	57.1855	13.9065	7.797	48.667	15.267	22.874	32.149	30.638
H2-M3	3.761	24.207	13.984	26.6283	43.145	31.6105	8.664	23.223	51.273	37.2245	26.4525	45.336
Gys2	0	0	0	0	0	0	0	0	0.268	0	0.253	0.349
Grb14	143.34	20.959	82.1495	189.947	141.923	139.12	242.588	303.319	41.6905	319.38	116.251	49.971
Gpr1	0	0	0	0	0	0	0	0	0.861	0.2525	1.24	0.8725
Gpr161	26.328	51.365	38.8465	54.629	58.33	51.116	41.587	35.789	44.0625	40.0355	48.745	43.3835
Grm7	0	0	0	0	0.1505	0	0	0	0	0	0	2.0125
Grik2	0.836	10.922	5.879	11.5817	17.9737	0	0.866	0.3035	2.258	1.733	5.059	4.1285
H2-Bl	0.836	0.59	0.713	0.135	0.785	0.7665	2.599	0	4.247	2.3595	4.593	0.1745
Gpd2	196.832	313.8	255.316	277.486	234.659	153.149	182.807	159.689	128.117	121.523	119.019	117.382
Gstm7	93.61	28.044	60.827	32.7707	44.632	21.728	11.263	50	4.247	40.3355	12.5735	10.225
Grm6	0	0	0	0	0	0	0	0	21.522	8.835	186.318	4.1885
H2-Eb2	0	0	0	0	0	0	0	0	3.4435	1.262	1.86	0.1745
H2afx	349.366	388.486	368.926	319.193	165.609	316.296	285.907	468.18	378.385	259.575	398.953	222.626
Gusb	35.94	36.605	36.2725	15.501	14.1007	26.946	36.388	33.8755	27.493	40.3015	35.762	46.803
Gulp1	46.387	30.111	38.249	74.5997	79.213	32.3675	16.461	34.676	13.3735	64.6125	42.6245	26.03
Gnb1	1665.76	2460.51	2063.13	1924.25	2011.97	1783.25	1664.33	2036.76	1872.05	1497.79	1481.84	1790.02
Hdac8	56.835	37.196	47.0155	78.502	83.978	65.719	32.923	72.651	48.271	52.739	48.6235	43.405
Gm960	0	0	0	0	0	0	0	0	0	0	0	0.349
Gpat2	0.418	0	0.209	23.9477	0.19675	0.415	2.599	7.9785	19.8005	2.5245	55.7455	60.687
Gpr17	0	0	0	0	0	0	0	0	0.861	0	0.62	0
Gnai2	1775.66	1711.29	1743.48	1570.91	1703.52	1889.16	1655.66	1697.77	1694.99	1527.13	1863.51	2543.44
Gngt1	0	0	0	0	0	0	0	0	0	0.2525	0	0
Gstk1	5.015	1.476	3.2455	2.995	3.84	0	0	0.9545	4.783	0.505	7.098	5.906
H2-Q1	0	0	0	0	0.0765	0.219	0.866	0	23.244	11.1505	182.907	1.745
H19	35.522	9.742	22.632	25.546	120.681	34.857	2.599	2382.42	800.118	16.0775	1237.07	480.355
Gtf3c1	698.314	729.74	714.027	521.12	527.469	545.803	533.694	564.142	275.076	367.924	313.613	477.083
Grm2	0	0	0	0	0	0	0	0	0	0	0.31	0
Gm6614	0	0	0	0	0	0	0	0	0	0	0	0
Gm5150	0	0	0	0	0	0	0	0.3035	31.8525	19.6895	19.531	52.0055
Golga2	204.772	220.811	212.791	225.695	293.26	151.464	129.958	249.88	146.707	230.63	237.96	170.659
Gpc5	0	0	0	0	0	0	0	0	0	0	0	0
Gpc4	178.444	29.52	103.982	62.0967	86.7602	39.555	19.06	34.588	42.128	117.573	134.773	21.563
Hck	0	0.886	0.443	2.214	2.76975	0	1.733	0	45.858	17.67	40.6935	45.5485
Grid2	2.925	0	1.4625	0	0.45375	0	0	0	0	0	0	1.898
Gzmk	0	0	0	0	0	0	0	0	1.722	0.505	0.31	0
Haao	0.418	0	0.209	25.6583	22.7175	8.6475	6.065	41.309	30.9915	12.4125	228.732	6.3755
H2-Oa	0	0.295	0.1475	1.157	1.6145	0.1095	0	0	11.1915	10.602	19.221	6.2335
Gria3	1.672	0	0.836	1.022	0.301	0.219	0	0.9105	2.5825	2.5245	2.17	4.014
Hand1	0	0	0	1.08367	0	0	0	4.2095	0	0	3.41	0.3325
Gsk3b	360.231	308.487	334.359	393.368	416.17	371.01	219.196	325.144	147.112	306.2	153.604	215.22
Gnrh1	3.343	4.133	3.738	1.99667	0.3035	1.003	0.866	0.9985	5.108	0.7575	1.183	1.1725
Gria2	0.836	0.295	0.5655	0	0	0	0	0	1.722	0	0	0
Gnl2	320.531	416.235	368.383	342.159	294.633	379.312	452.253	335.563	344.488	280.338	280.44	230.13
Gpam	1164.69	385.83	775.261	406.27	564.411	159.727	163.747	152.854	94.4785	776.843	311.697	157.395
Gm6904	0	0	0	0	0	0	0	0	0.268	0.2525	1.183	1.047
Grb2	692.463	656.53	674.496	534.602	620.141	397.072	332.692	470.041	978.893	586.615	533.982	581.034
Gpr19	4.597	3.247	3.922	1.152	2.6495	1.268	3.466	3.3825	1.129	0.845	0.759	2.2305
Hebp1	90.267	122.214	106.24	134.233	147.076	64.244	57.181	152.624	214.098	132.346	194.515	252.676
Grm3	0	0	0	0	0	0	0	0	0	0	0	0
Gtf2a2	458.438	747.748	603.093	437.077	359.161	498.604	540.625	451.731	457.646	572.732	430.954	356.375
Gm5416	0	0	0	0	0	0	0	0	0	0.2525	0	0.5235
Grin2a	0	0	0	0	0	0	0	0	6.294	0.505	1.126	0
Hdac3	323.038	328.56	325.799	347.244	325.302	382.18	407.201	341.985	260.703	268.716	230.197	212.198
H2-Q2	0	0.295	0.1475	0.475667	0.06025	0.5245	0	0	0.268	0.5485	0.62	0
Gstz1	132.057	121.328	126.692	110.798	105.386	91.412	87.505	136.14	93.3685	102.793	74.604	64.81
Gstm2	3214.5	425.387	1819.94	408.318	607.518	284.375	284.175	333.231	452.175	1473.83	1381.29	346.275
Gpi1	3396.29	2564.13	2980.21	3351.91	4186.62	2393.3	2132.18	3883.42	1247.43	1268.07	1562.52	1521.95
Hdc	0.418	0	0.209	0.540333	0.1505	1.314	0	0	0.861	29.6215	16.5695	12.7395
Gpx6	2.925	0	1.4625	0	0	0	0	0	1.722	0.2525	1.55	0
Gpx1	276.651	1042.07	659.358	669.12	639.753	670.372	824.799	683.288	1694.76	2290.07	1836.59	2942.83
Hdac9	53.909	19.779	36.844	36.0983	19.959	12.8365	24.259	24.213	13.0665	19.272	15.8205	24.301
Hap1	12.119	1.181	6.65	0.405333	0.6045	0.9855	0	0.607	56.321	13.422	211.625	4.93
Gpr183	0	0	0	0	0	0	0	0	1.722	2.0195	0.62	5.41
Grm1	0.418	0	0.209	0	0	0	0	0	0	0	0	0.158
Gria4	0	0.295	0.1475	1.392	3.52	0.196	0.866	0	0	4.442	0.31	2.596
Gng2	10.448	69.963	40.2055	126.151	107.097	102.662	7.797	136.307	122.694	53.3215	77.9815	111.389
Gng4	0	0.295	0.1475	0	0.785	0.7435	0	0.695	2.5825	1.141	4.226	0.5235
Gzmb	0	0	0	0.170333	0	0	0	0	13.774	61.9755	2.48	10.2965
Gys1	229.846	198.966	214.406	167.228	202.11	140.285	101.367	226.103	67.8835	145.692	193.994	97.248
H2-Ob	0	0	0	0	0	0	0	0	0.861	0.2525	0	0
Gtpbp8	48.477	46.052	47.2645	65.5077	49.9805	76.5385	38.121	62.007	41.038	42.399	28.1505	48.6515
Gnai1	10.448	27.159	18.8035	103.922	50.789	162.502	317.097	134.222	98.133	30.0195	26.435	52.3
Grin2b	0	0	0	0	0	0	0	0	0	0	0.62	0
Gtf2e2	276.651	374.612	325.632	250.703	245.786	257.197	209.665	367.459	197.617	197.645	147.333	142.196
Grn	1521.16	1101.99	1311.58	1579.7	1605.84	1325.36	580.479	1329.66	1013.03	2424.92	1716.97	2279.4
Gng12	286.263	343.616	314.939	464.023	602.812	204.972	248.653	277.101	233.971	284.12	265.855	240.589
Hbegf	12.537	61.993	37.265	34.127	24.373	25.4555	33.789	21.5165	81.179	43.515	72.2795	105.009
Hat1	192.235	293.726	242.981	148.011	115.397	211.263	155.949	174.124	131.824	140.242	137.703	140.648
Gsn	627.271	649.741	638.506	671.778	627.891	275.299	404.602	519.978	282.343	273.055	378.617	1090.83
Itga9	7.94	0.59	4.265	5.56067	6.289	17.34	0.866	6.549	18.6145	129.141	27.7815	29.2805
Il1a	0	0	0	0	0	0	0	0.3035	129.132	295.844	255.451	482.012
Il2rg	0	0	0	0	0	0	0	0.651	1.722	4.796	11.1605	5.0285
Hoxb3	0.418	0	0.209	0.511	0.1505	0	0	0	0.861	0.7575	1.24	2.4105
Ifng	0	0	0	0	0	0	0	2.1245	82.0515	104.757	2529.4	9.9475
Hspa5	5983.52	4529.59	5256.55	3274.52	2980.86	3546.77	4112.73	2817.45	4866.29	6131.84	4759.55	4240.61
Il24	0.836	0	0.418	0	0.1505	0	0	0	0	0	0	3.321
Ifnl3	0	0.295	0.1475	0	0	0	0	0	1.722	0	17.0505	0
Ino80b	45.551	62.288	53.9195	48.3157	35.2957	43.1805	52.85	51.372	51.8495	46.079	37.558	44.119
Iqsec1	79.819	62.583	71.201	110.359	139.211	86.6005	104.833	138.806	71.2675	164.794	129.806	141.667
Ifrd2	61.014	132.251	96.6325	100.165	54.7028	115.274	146.419	108.845	94.2885	58.963	74.079	60.251
Irs1	40.119	27.454	33.7865	67.463	51.8903	118.598	142.087	166.911	61.0715	45.113	93.021	59.749
Hexb	152.116	193.653	172.885	299.272	439.9	181.406	133.423	331.512	406.525	627.775	489.692	724.222
Igfbp4	404.529	25.683	215.106	530.608	552.998	721.096	225.26	1911.4	828.72	551.704	639.727	2147.18
Il7r	0.418	0	0.209	0.170333	0	0	0	0	28.409	22.466	42.782	53.9255
Ifitm7	0	0	0	0	0.0765	0	0	0	0.861	0	1.55	0
Hoxb4	0	0.59	0.295	1.19233	1.0535	0	0	0	0.861	2.5245	0.31	2.536
Ins2	0	0	0	0	0	0	0	0	0.861	23.4755	4.03	1.047
Il9	0	0	0	0	0.13675	0	0	0	0.861	0	0	0
Il11ra1	1.672	2.362	2.017	6.79933	4.84025	6.518	2.599	6.25	7.9585	7.5145	6.4455	3.501
Il3	0	0	0	0	0	0	0	0	0	0	0.31	0
Hoxc11	0	0	0	0.170333	0	0	0	0	0	0	0.93	0.5235
Il1rapl1	0	0	0	0	0	0	0	0	0	0	0	0
Ighmbp2	68.536	95.35	81.943	79.7103	89.195	63.1315	70.177	59.003	46.609	50.987	36.98	41.3545
Hspa9	4588.14	4058.44	4323.29	2418.75	4141.58	3820.45	4022.63	3077.3	2454.78	2886.81	1978.15	1388.99
Jak3	1.254	0.59	0.922	13.1623	3.94675	2.6455	0.866	21.6705	21.197	45.1065	15.8925	25.152
Ifih1	12.537	12.694	12.6155	20.5913	14.335	38.12	0.866	6.2105	56.3665	6.869	9.709	14.6865
Hsp90ab1	14629.5	19062.1	16845.8	14862	11304.3	15731.2	14609.9	18440.4	17148.6	11888.9	9766.33	14644.8
Hmgcs1	1915.66	1423.47	1669.56	502.785	615.168	1026.03	687.91	419.126	250.831	340.848	234.631	377.599
Hoxa9	805.715	567.674	686.695	210.327	217.646	181.238	127.359	179.468	125.243	159.028	131.232	31.107
Hic1	8.358	7.97	8.164	4.258	6.08175	1.6195	0	0.3035	5.108	8.6555	15.969	9.8495
Irf5	1.254	21.845	11.5495	17.399	16.387	4.15	12.996	8.286	58.4845	44.9515	65.529	111.308
Kat6b	129.967	115.129	122.548	75.4947	87.9705	65.468	49.384	96.103	60.17	88.172	139.836	80.653
Ifi27	53.909	33.358	43.6335	149.951	217.475	75.9165	0	25.4445	122.659	88.205	135.237	103.504
Irak2	5.015	1.181	3.098	7.76167	11.781	2.801	1.733	13.973	29.462	46.704	24.1985	61.6255
Ihh	0	0	0	0.882667	0.12025	0.196	0	0	0	1.0535	0.31	0
Il12rb1	0	1.476	0.738	0.27	0.0765	0.196	0	0	3.4435	3.2815	1.86	2.967
Iars2	894.728	559.999	727.363	420.052	371.862	663.832	672.316	511.02	340.002	430.64	280.313	349.726
Il15	30.925	10.037	20.481	1.46233	2.15775	0.9625	0	1.346	24.679	32.694	25.6685	22.1745
Il4	0	0	0	0	0	0	0	0	0	0.2525	0	0
Icam1	0	0.59	0.295	3.02433	5.61575	1.2045	0.866	3.5585	26.7655	30.772	39.7165	108.401
Ikzf2	0	1.476	0.738	3.21233	1.835	1.049	5.198	7.2875	9.8335	10.3495	2.423	20.478
Itgb2	1.672	1.181	1.4265	0.305333	0.301	0	0	0.3035	99.8625	147.252	209.455	387.774
Ifna7	0	0	0	0	0.06025	0	0	0.3035	45.6265	19.437	238.09	2.792
Iqgap2	168.414	4.428	86.421	33.966	40.4688	204.093	16.461	50.761	67.9585	139.583	37.769	78.237
Insig2	196.832	157.638	177.235	313.361	274.865	108.38	117.828	178.302	87.2235	237.725	222.736	101.055
Hprt	456.767	568.56	512.663	289.893	288.263	460.406	465.249	274.33	304.721	290.078	270.983	278.896
Il23r	0	0	0	0	0	1.96	1.733	0.3035	0	0.2525	2.79	0
Ifna14	0	0	0	0	0	0	0	0	25.8265	5.0485	85.2535	1.047
Itpr1	425.842	201.328	313.585	170.054	259.678	222.415	247.786	172.373	267.346	161.406	490.279	110.075
Ica1	91.52	99.483	95.5015	47.602	39.6315	42.3765	37.255	47.3785	33.176	32.52	26.209	30.431
Ifi205	0.418	0	0.209	0	0	0	0	0	9.4695	1.0095	2.48	11.1525
Ifit2	17.134	35.719	26.4265	17.14	23.869	19.835	3.466	12.104	21.813	27.904	37.2175	13.1105
Il2rb	2.925	1.476	2.2005	1.12167	1.649	0	0	1.39	110.461	460.469	19.36	57.9225
Il17rb	0	0	0	2.161	0.50275	0.8935	0.866	11.506	1.722	1.0535	1.55	0.5235
Il17ra	12.537	29.225	20.881	32.1347	25.868	20.6685	14.729	39.844	15.498	29.413	24.3395	47.4355
Jarid2	96.953	55.498	76.2255	71.4177	75.439	55.2305	54.582	97.7385	36.9445	59.491	33.95	72.2655
Id1	279.994	1093.43	686.712	1978.47	914.959	1006.54	1252.79	1790.64	1212.59	581.578	639.33	990.88
Il1rap	32.178	78.229	55.2035	105.768	99.7272	101.194	35.522	87.9615	104.66	116.61	140.161	101.949
Htra4	0.418	1.476	0.947	0	0	0.1095	0	0	3.0615	5.1455	3.435	10.122
Il10ra	0	0	0	0	0	0	0	0	118.802	103.286	26.661	191.618
Il23a	6.686	0.59	3.638	0.135	0.21075	0.1095	0	0.3475	10.0055	9.636	64.1725	11.2455
Hn1l	483.094	399.999	441.547	376.214	278.656	666.758	872.451	443.968	1076.55	465.115	328.777	555.985
Hspa1a	5.433	1.476	3.4545	3.35333	5.47225	2.075	1.733	4.297	160.334	230.903	253.697	135.309
Itga5	161.31	436.9	299.105	257.901	393.985	85.89	61.513	105.686	150.058	313	241.94	225.495
Igfbp5	2952.06	94.17	1523.11	249.021	234.23	875.782	148.152	1096.62	128.715	1202.16	145.547	292.41
Hells	277.905	324.427	301.166	235.69	178.495	414.654	431.46	251.869	288.666	155.67	204.776	168.804
Hook2	58.506	52.546	55.526	96.0807	87.499	58.3675	46.785	81.5045	100.233	96.2005	309.527	51.307
Itgb8	16.298	32.767	24.5325	9.27367	16.2153	5.181	3.466	5.08	17.506	31.3935	35.2965	78.471
Il11	1.254	2.362	1.808	4.793	6.6895	3.47	24.259	3.4265	46.49	17.3255	220.788	37.335
Icam2	0	0.295	0.1475	0.271	0	0.1095	0	0.3035	37.018	17.4175	23.504	18.673
Il1r2	0.836	0	0.418	16.041	11.5083	17.582	1.733	7.772	35.4495	62.7865	73.222	66.6375
Ivd	115.341	108.93	112.136	66.295	74.7065	65.551	60.647	100.998	36.0265	123.175	46.828	65.8845
Hyou1	437.543	477.933	457.738	212.699	179.43	286.88	280.709	219.392	325.696	294.832	193.565	307.003
Hoxd1	0	0	0	0.135	0.317	0.588	0	0	0	0	0.31	0
Il18	1.254	2.066	1.66	47.257	25.8208	62.9575	68.444	33.427	21.8105	19.214	34.086	47.217
Hipk2	465.543	471.143	468.343	611.584	721.127	138.158	137.755	57.169	149.527	255.385	176.718	147.126
Kat7	292.113	527.527	409.82	312.536	302.918	339.757	305.834	362.758	251.2	208.123	211.276	289.72
Hfe	16.716	11.513	14.1145	23.8743	35.2975	17.2335	14.729	37.249	40.4615	55.0875	32.2435	70.0845
Ino80d	25.91	22.14	24.025	27.1533	27.6127	21.1305	12.996	21.829	18.2525	18.2775	15.927	21.0455
Ifnar1	234.861	227.306	231.084	388.454	377.281	199.025	221.795	325.764	214.436	405.737	227.181	301.119
Kat5	123.281	153.505	138.393	110.701	112.653	133.192	91.837	150.347	113.572	91.5365	90.1375	82.829
Hras	280.412	278.966	279.689	227.781	193.793	340.625	447.922	274.827	355.311	274.307	334.168	281.164
Ipo13	172.593	175.645	174.119	196.511	170.767	220.432	252.118	179.226	239.523	182.461	504.647	138.243
Hoxc12	0.418	0	0.209	0	0	0	0	0	0.268	0	0	0
Ier3	27.164	64.649	45.9065	295.843	229.723	71.401	32.056	161.078	121.132	246.493	238.224	355.471
Itgb4	0	0	0	0.27	0.21325	0.1095	0	0.3035	24.6245	2.0195	5.58	16.917
Ifna16	0	0	0	0	0	0	0	0	19.8005	6.563	119.355	1.396
Herc3	106.565	77.638	92.1015	64.9833	67.593	48.923	51.117	48.746	26.8245	46.763	38.3165	55.594
Ino80c	37.611	49.299	43.455	23.379	14.0732	37.9425	29.457	37.9225	41.077	54.1325	37.687	41.9765
Il15ra	17.134	16.236	16.685	17.1257	14.0075	22.1945	17.328	27.1285	28.297	17.6415	12.0355	23.587
Hexa	108.654	93.579	101.117	110.705	178.56	59.6005	33.789	48.4515	168.549	323.685	273.248	309.596
Ifi27l2a	0.418	0.295	0.3565	23.8073	1.62125	142.226	0	1.7375	459.234	49.9805	121.721	174.167
Hist1h2ab	11.283	20.369	15.826	24.243	12.0832	36.323	32.923	16.392	30.497	7.4805	18.8065	20.222
Hs3st1	1.254	0	0.627	0.340667	1.0535	0	0	0	1.129	18.35	44.447	9.0585
Ino80	38.447	62.583	50.515	42.7577	36.9982	44.022	38.121	48.8035	43.374	42.8265	31.9035	36.3755
Hhat	6.686	3.838	5.262	4.91533	6.0355	10.1435	2.599	4.1215	12.7415	5.1555	4.675	6.9805
Idh2	537.84	515.128	526.484	706.829	703.537	623.421	465.249	869.894	299.837	394.124	457.57	498.144
Il1rl1	5.433	5.018	5.2255	78.2007	110.115	32.597	9.53	17.602	332.149	26.0835	156.256	159.756
Igf2bp2	32.596	289.594	161.095	532.285	429.19	272.038	221.795	485.012	183.721	180.031	210.509	130.912
Ifnb1	0	0	0	0.405333	0.12025	0.7665	0	0.607	41.2465	16.7035	232.82	8.0275
Hmgcr	1244.51	978.596	1111.55	420.031	368.327	588.985	564.017	411.821	299.175	267.212	309.211	377.413
Hif1a	1062.31	764.279	913.293	1155.44	1567.53	736.279	626.397	422.319	488.552	886.985	662.255	442.361
Hey2	0	0	0	0	0.5905	0.1095	0.866	1.0425	2.8505	1.262	1.55	0.349
Il20rb	5.433	2.952	4.1925	2.71633	2.4875	1.026	2.599	2.2125	5.376	2.612	2.929	5.8845
Il20ra	0	0	0	0.541	0	0.1095	0	2.8195	17.238	0.8885	11.5525	0.3325
Itgb5	282.084	319.409	300.746	457.378	399.066	283.685	278.11	303.843	283.201	597.011	322.357	354.139
Ifna9	0	0	0	0	0	0	0	0	28.409	12.1165	185.078	4.6955
Ifi30	491.87	475.571	483.721	503.332	456.176	498.058	508.569	623.805	619.943	1219.56	715.619	814.723
Irak1	83.58	64.354	73.967	38.706	42.326	63.4985	58.914	42.65	35.5295	55.6175	42.659	47.7735
Hspb9	15.044	1.771	8.4075	2.20133	2.23925	8.035	7.797	4.6405	104.913	21.51	279.934	9.8925
Hpca	0.836	0	0.418	0	0	0.196	0	0.3475	99.48	0.7575	174.227	8.884
Hmcn1	0.418	0.59	0.504	19.87	10.173	35.886	6.931	25.343	10.541	8.9175	16.792	9.778
Hoxc13	0	0	0	0	0	0	0	0	0	0	0.31	0
Ifna4	0	0	0	0.540333	0.06025	0.438	0	0	21.522	7.068	139.816	3.1415
Inmt	0.836	0	0.418	0	0	0.1095	0	0	0	0	6.649	29.6675
Inpp4b	0.418	0	0.209	8.11233	17.2257	9.868	2.599	42.004	33.4415	55.786	8.6485	24.3775
Ikbkg	40.536	63.764	52.15	53.6473	48.2375	28.94	58.914	45.0035	44.981	55.8895	39.1575	38.846
Ifna12	0	0	0	0	0	0	0	0.607	47.3485	13.126	229.72	3.1415
Il2ra	0	0	0	0.135	0.0765	0	0	0	12.913	12.369	1.55	3.8395
Hnf4a	0	0	0	0.170333	0	0	0	0.3475	0.861	0.296	0.62	0.158
Hmbs	390.738	322.361	356.549	293.28	249.373	308.249	335.291	277.581	256.365	276.724	163.928	232.687
Itga1	2.925	1.476	2.2005	25.616	19.8328	16.614	15.595	46.1205	63.2655	40.966	26.0925	40.8365
Isg20	15.044	38.376	26.71	31.3627	42.75	17.7725	11.263	20.2765	95.99	117.995	52.739	30.3655
Inhba	35.94	132.841	84.3905	113.992	191.157	3.1415	13.862	20.4785	82.88	35.525	81.065	48.4385
Isl1	3.343	2.657	3	13.777	8.71725	43.647	7.797	7.165	7.672	2.369	11.3015	13.7375
Itga3	105.729	530.184	317.957	170.104	177.829	85.2805	164.613	104.727	389.805	200.599	541.505	438.198
Hsph1	755.566	1486.05	1120.81	886.52	533.145	2187.68	1849.73	1441.93	2024.49	1165.19	1549.23	1180.03
Kat8	106.147	127.527	116.837	133.185	130.662	150.841	145.553	148.579	217.45	129.046	736.688	107.736
Jun	684.941	548.486	616.714	1208.19	999.775	1179.06	364.748	1590.69	3233.68	3323.2	3188.24	4308.85
Ifngr2	161.31	86.199	123.755	153.439	117.728	110.014	81.44	116.955	85.735	133.707	101.915	102.08
Irf2	315.098	299.63	307.364	283.437	391.442	309.454	205.333	291.246	264.894	376.726	316.504	238.572
Itgb1bp1	232.353	218.745	225.549	213.645	227.553	189.004	206.2	208.62	252.542	356.403	245.562	224.082
Hoxb2	0	0	0	0	0	0	0	0.3035	7.748	4.5435	2.48	4.9955
Impa1	396.171	468.486	432.328	358.895	259.648	410.099	409.801	306.166	336.207	412.985	276.961	235.18
Hspa4l	35.104	133.431	84.2675	61.7447	50.608	28.306	27.724	56.571	80.2445	58.502	44.5265	45.0465
Il1r1	30.925	25.387	28.156	213.283	183.767	319.188	58.048	225.474	143.691	234.1	303.092	217.216
Hrasls	6.686	23.026	14.856	9.50267	8.3215	1.3315	6.065	3.818	1.722	6.956	0.873	2.5685
Ifi44l	0	0	0	0.135	0	0	0	0	0.861	0	0	0
Hoxb7	0	1.181	0.5905	1.70333	3.4625	0	0	0	0.861	1.262	2.366	2.967
Irf3	133.311	103.321	118.316	121.657	98.143	91.402	58.048	112.517	119.576	78.647	308.967	104.213
Il12a	0.418	0.295	0.3565	1.08233	0.65325	1.095	0	1.258	0	0	0.62	0.1745
Homer1	190.981	137.564	164.272	80.2023	80.2865	108.23	87.505	85.762	74.2325	75.598	81.8275	76.514
Hsd11b1	10.03	0	5.015	1.86167	3.24775	1.095	0	6.338	54.982	44.476	23.987	58.55
Kat2a	214.801	127.232	171.017	105.914	79.0173	260.641	247.786	111.431	162.517	129.488	96.1785	155.154
Hspb2	5.851	4.428	5.1395	4.08267	5.99	0.5015	0.866	0.651	3.3295	2.6555	1.436	1.505
Hnf1a	0	0	0	0	0.12025	0	0	0	0.861	0	4.03	0
Icosl	15.88	8.266	12.073	24.0677	16.5427	19.254	11.263	27.432	18.0025	48.821	11.48	20.2215
Igsf6	0	0	0	0	0	0	0	0.3035	35.296	13.126	52.702	41.709
Inpp5d	0	0	0	0	0	0.392	0	0	54.2355	74.466	28.831	122.936
Hnmt	0	0	0	0	0	0	0	0	5.1655	5.092	6.2005	15.4665
[truncated: 2,588 more rows]

## Sheet: Transcriptome data 2
Transcriptome data (CPM, Counts per million mapped reads) for Figure 5i
Genes	Control						Lenvatinib-treated
	F166L	F166R	F167L	F167R	F169L	F169R	F171L	F171R	F173L	F173R	F174	F175L	F175R
2410017I17RIK	0	0	0	1	0	0	1	0	0	0	0	1	0
1700011M02RIK	0	1	3	4	1	2	2	2	0	3	6	5	8
1700044K03RIK	3	4	14	7	1	11	10	10	6	8	10	24	30
1700061F12RIK	0	0	0	0	0	1	0	0	0	2	1	1	0
1700123K08RIK	0	0	0	0	1	0	0	0	0	1	0	0	0
0610005C13RIK	4	16	13	8	20	31	37	15	16	56	31	46	54
2310011J03RIK	8	27	24	20	14	33	8	20	29	42	23	14	25
2700046G09RIK	0	1	0	1	0	0	0	0	0	1	2	1	0
4930425L21RIK	0	0	0	0	0	0	0	0	0	0	0	0	0
2510009E07RIK	3	8	12	6	7	13	19	43	16	27	15	18	27
2500002B13RIK	45	96	50	44	63	92	29	37	27	60	50	33	75
4833412C05RIK	1	0	0	0	0	1	2	2	0	0	4	0	1
1700030O20RIK	0	0	0	0	0	0	0	0	0	1	1	0	0
1700034K08RIK	0	0	0	0	0	3	1	0	2	3	2	1	0
1300017J02RIK	0	0	0	0	0	0	0	0	0	2	4	1	0
1700007K09RIK	0	0	2	0	1	2	1	1	0	1	1	0	2
1700047G03RIK	0	0	0	1	0	0	0	0	0	0	0	1	0
1700011C11RIK	0	0	0	0	0	0	0	0	0	1	0	0	1
2410137M14RIK	0	0	0	0	0	0	0	1	0	0	0	0	0
4732491K20RIK	0	6	1	5	5	4	3	2	1	5	2	5	4
2610044O15RIK8	8	17	19	15	29	22	15	19	26	41	16	29	25
1700046C09RIK	1	0	0	0	0	0	0	0	0	0	1	0	0
4930433I11RIK	0	0	0	0	0	0	0	0	0	1	1	0	0
3010026O09RIK	0	8	4	3	4	3	1	1	4	5	9	8	7
4930487H11RIK	3	13	12	8	14	44	19	12	22	48	21	37	43
3425401B19RIK	5	7	10	5	10	18	3	4	3	1	7	9	4
1700020N01RIK	0	0	0	0	0	0	0	0	0	0	1	0	0
2010107G23RIK	0	1	3	3	1	9	6	1	4	7	6	3	8
0610009B22RIK	48	92	42	38	69	70	42	59	83	130	98	56	115
1700026F02RIK	0	0	0	0	0	0	0	0	0	1	0	0	0
4930481A15RIK	0	0	0	0	1	0	0	1	1	0	0	0	0
1700055C04RIK	0	0	0	0	0	0	0	0	0	0	0	0	0
1700047E10RIK	0	2	2	1	1	2	4	3	5	8	9	10	6
2410003L11RIK	0	0	0	0	0	0	0	0	0	1	0	1	0
2310069B03RIK	0	0	0	0	0	0	0	0	0	0	0	0	0
3830417A13RIK	0	0	0	0	1	0	4	3	1	0	2	0	2
4930503O07RIK	0	0	0	0	0	0	0	0	0	0	0	0	0
1700025J12RIK	0	0	0	0	0	0	0	0	0	0	0	0	0
2010315B03RIK	0	3	6	6	6	11	9	6	24	24	20	20	27
3110039I08RIK	0	0	0	0	0	0	0	0	0	1	1	0	1
ACTC1	5	13	4	5	14	14	7	8	14	21	10	22	33
ADAM25	0	0	0	0	0	0	0	0	0	0	0	0	0
5330411J11RIK	0	0	0	0	0	0	0	0	0	0	1	1	2
4933402C06RIK	0	0	0	0	1	0	0	0	0	0	1	0	0
6530411M01RIK	0	0	0	0	0	0	0	0	0	1	0	0	2
A230050P20RIK	34	62	49	35	42	63	43	36	41	74	67	63	74
5031434C07RIK	0	0	0	0	0	0	0	0	0	2	2	0	0
5730412P04RIK	0	0	0	0	0	0	0	0	0	0	1	0	0
ACVR1	23	59	34	21	36	67	54	108	51	158	109	73	89
5530400C23RIK	0	0	0	0	0	0	0	0	0	0	0	0	0
ACTN4	316	642	524	278	645	883	1160	1636	1539	3312	2195	1224	1317
4930568G15RIK	0	5	2	2	5	4	3	3	5	9	10	10	4
5430428K19RIK	0	0	0	0	0	0	2	1	3	3	2	3	0
9830147E19RIK	0	3	0	1	2	3	2	4	4	9	9	2	7
7420701I03RIK	0	0	2	0	1	4	3	2	0	1	3	1	3
9530003J23RIK	0	0	0	0	0	0	1	0	0	0	1	0	0
ADAM26B	0	0	0	0	0	0	0	0	0	2	0	0	0
ABCE1	293	685	351	224	544	745	257	410	448	596	343	453	603
A530065N20RIK	0	0	0	0	0	0	0	0	0	0	0	0	0
ADCY2	2	2	0	0	3	4	1	5	6	6	8	0	3
4931420L22RIK	0	2	0	0	0	5	2	0	0	1	0	1	2
4933421I07RIK	0	1	1	2	0	4	5	0	2	2	4	6	8
4930571O06RIK	0	0	0	2	1	5	3	7	10	17	23	5	9
4933406C10RIK	4	24	18	21	23	53	43	26	30	36	38	76	65
4930563M20RIK	0	0	1	1	0	2	1	1	1	3	2	2	0
4930532I03RIK	0	0	0	0	0	0	0	0	0	0	0	0	0
9230112D13RIK	0	0	0	0	0	0	0	0	0	0	0	0	0
8430430B14RIK	0	0	0	0	0	0	0	0	0	0	0	1	0
9430015G10RIK	7	27	16	12	21	38	8	13	42	38	26	18	24
AANAT	0	0	0	0	0	0	0	0	0	1	0	0	1
ABCG4	1	11	6	5	4	44	11	2	5	14	12	21	22
ADAM26A	0	0	0	0	0	0	0	0	0	0	0	0	0
5830432E09RIK	0	3	1	2	1	1	8	6	31	36	26	18	15
4932415M13RIK	3	10	3	13	5	16	14	7	14	28	22	41	34
4933417O13RIK	0	0	0	0	0	0	0	0	0	0	0	0	0
ARF2	15	42	34	13	23	69	52	43	56	109	64	61	79
APOL10A	0	0	0	0	0	0	0	0	0	0	0	0	0
ARF3	139	327	283	153	298	457	374	393	652	908	556	444	502
AF067061	0	0	0	0	0	0	0	0	0	1	1	1	5
ALG13	1	5	7	1	1	4	5	1	4	6	9	6	9
AOC1	1	4	0	0	0	2	1	1	1	1	4	1	1
APOL9B	0	2	2	0	2	0	1	3	1	12	5	1	4
AKR1C13	3	5	2	5	3	2	7	9	16	20	15	11	7
ALKBH5	149	383	256	109	322	386	422	558	786	1049	803	666	580
ADK	731	1246	1019	547	1237	1098	324	484	732	838	573	1016	996
AMZ1	0	0	0	0	0	0	0	0	0	0	0	0	0
AI987944	10	21	11	7	14	14	22	24	53	50	49	27	44
ALKBH1	33	72	29	24	64	63	19	47	49	84	59	54	69
ATOH8	4	4	3	3	6	7	34	50	27	74	47	34	28
ARPC1A	12	57	38	17	30	108	50	51	73	134	91	75	104
ANKRD37	51	92	43	41	56	96	23	37	34	58	43	56	86
ARL4D	9	28	19	8	22	30	18	31	78	126	102	45	41
AF529169	0	0	0	1	0	0	0	0	1	0	1	0	0
AP3S2	47	86	78	51	87	120	80	88	105	188	106	74	111
APOL9A	1	6	1	2	0	2	5	2	2	7	2	2	9
AKR1C12	1	0	1	0	0	0	1	4	3	2	2	2	4
AFAP1	15	41	31	19	49	101	36	38	47	99	64	70	56
AHNAK	345	768	818	372	582	1396	2159	2323	3429	5015	3526	2769	1926
APOA5	0	0	0	0	0	0	0	0	0	0	0	0	0
ALDH1A1	0	1	4	2	1	4	22	14	11	49	9	9	26
ANO8	37	104	99	67	87	189	131	80	129	233	217	229	210
ARF1	619	1517	1023	695	1118	1781	1180	1330	1511	2638	1755	1437	2079
ARPC1B	89	189	204	120	212	362	325	362	497	565	437	338	537
ASIC1	0	1	0	0	2	1	1	0	1	5	2	2	2
AIM1	5	15	34	6	7	24	68	103	333	219	253	133	67
ASB5	0	0	0	0	0	0	0	0	1	0	0	1	0
AQP8	0	0	0	0	0	0	0	0	0	0	0	0	0
APOL10B	0	0	1	4	0	2	1	4	10	17	15	10	2
ANAPC5	143	316	299	172	312	503	234	207	283	615	367	387	341
ASIC2	3	1	2	3	3	6	0	3	1	4	1	1	5
ANKS1	13	61	47	19	44	56	106	124	210	286	211	147	93
ASB9	0	0	0	0	0	0	0	0	0	1	0	0	0
ALDH1A7	1	1	1	0	1	1	0	0	1	3	1	1	0
ARFGEF3	3	6	10	1	9	8	4	15	11	17	19	11	7
APOL11B	0	0	0	0	0	0	0	0	0	1	0	1	0
ANP32A	710	1689	914	671	1602	1972	733	813	1649	2086	1186	1258	1787
ADH6-PS1	0	0	0	0	0	0	0	0	0	0	0	0	0
ARL6IP1	240	501	427	211	422	513	681	863	1577	1829	1421	988	897
AFAP1L2	0	3	2	0	4	10	47	60	50	119	75	36	27
ALDOA	2657	4847	3321	2389	3960	4538	2586	3515	5353	6432	4621	5171	5130
CC2D1A	23	64	50	31	46	97	56	72	94	138	110	92	107
BC026585	38	81	84	33	73	105	94	105	187	320	171	205	172
BPIFA3	4	6	8	8	14	21	14	8	5	22	21	19	40
B020031M17RIK	0	0	0	0	0	0	1	0	0	2	1	0	1
AVPR1B	0	0	0	0	0	0	0	0	0	0	0	0	0
BTNL6	5	11	10	7	8	16	16	11	11	18	22	20	19
CALCOCO2	0	0	0	0	0	0	0	0	0	0	0	0	0
CAR7	1	0	1	0	1	1	15	11	28	39	17	10	13
BCL6	5	17	23	14	31	68	84	129	175	269	193	110	88
B4GAT1	18	55	33	14	46	55	32	38	52	82	66	34	70
CAND2	5	19	10	5	13	19	4	7	15	15	23	10	9
CATSPER4	2	6	6	8	3	27	8	2	9	14	12	9	23
BYSL	81	185	110	59	147	183	110	113	147	236	171	122	218
B230307C23RIK	5	4	1	3	5	5	7	10	24	38	46	22	11
BRAT1	18	56	40	25	68	85	46	58	74	123	80	100	111
CAR11	29	33	30	30	41	85	39	23	33	62	35	48	63
C87414	0	0	1	0	1	0	1	1	2	11	3	2	2
BAG3	19	14	24	3	19	27	53	53	48	56	78	29	45
CBR1	79	139	100	99	122	212	81	106	92	131	108	88	184
BACH2	2	4	1	2	3	4	23	17	34	49	43	25	13
BPIFB6	0	0	0	0	0	0	0	0	0	0	1	0	0
B3GAT1	0	1	1	0	1	1	0	0	0	0	0	0	1
BC037034	18	31	33	12	32	41	50	44	146	123	94	84	52
BC094916	0	0	0	0	0	0	0	0	0	0	2	1	0
C87977	0	0	0	0	0	1	0	0	0	0	1	0	0
CC2D1B	0	0	1	0	2	1	1	0	0	1	1	1	2
C030039L03RIK	9	27	15	18	26	26	37	36	40	103	51	56	56
BCORL1	2	6	4	4	4	25	17	26	32	39	45	20	14
BC089597	0	0	0	0	0	0	1	1	1	0	1	0	0
CNOT10	53	124	107	52	125	174	66	101	120	199	130	109	111
CNOT8	87	165	137	71	107	163	110	154	209	290	180	194	213
CLEC2L	0	0	0	0	0	0	2	2	1	2	0	0	2
CEP57	64	116	87	76	104	127	66	89	128	240	125	161	149
CD1D2	0	0	0	0	0	0	1	0	0	0	0	0	1
CLINT1	158	378	250	145	391	550	180	265	455	679	475	254	366
CDC45	47	106	59	44	74	80	33	41	56	72	52	56	76
CIB1	39	86	82	63	62	132	100	73	146	261	159	120	167
CLCNKA	0	0	1	1	0	0	0	0	0	0	1	3	5
CD300LD	14	35	91	50	24	50	140	156	300	227	154	180	144
CFAP53	0	0	0	0	0	0	0	1	0	0	3	0	0
CD300LF	9	14	50	17	5	19	84	95	191	220	140	117	97
CDH13	1	7	15	6	2	14	456	418	433	639	470	279	257
CES1C	0	0	0	0	0	0	0	0	0	0	0	0	0
CFAP100	0	0	0	0	0	0	1	2	0	9	4	2	0
CD209B	5	9	13	4	4	5	16	14	17	38	2	10	15
CENPE	20	59	33	15	53	97	44	45	49	92	59	47	55
CNPPD1	42	129	94	50	110	184	148	152	235	354	231	166	194
CD84	1	9	4	3	3	5	28	25	55	37	34	41	27
CEACAM3	0	0	0	1	0	1	3	1	0	1	0	3	2
CEP97	7	26	14	8	26	34	16	25	26	52	42	29	15
CNOT7	111	271	97	92	191	227	95	146	117	136	171	152	261
CHST9	0	0	0	0	0	0	0	0	0	0	0	0	0
CHMP2A	195	334	249	219	272	306	250	350	494	651	452	394	468
CES1E	0	0	0	0	0	0	0	0	0	0	0	0	0
CMA1	5	11	13	10	6	21	12	11	15	26	16	25	41
CNR2	1	0	1	0	1	1	3	1	3	1	6	3	2
CLCNKB	1	15	1	10	7	33	20	8	13	26	22	30	48
CD70	0	0	0	1	0	0	1	0	1	3	0	2	0
CHN2	7	14	8	5	9	14	54	68	206	146	168	71	71
CEACAM5	0	0	0	0	0	0	0	0	0	0	1	0	0
CD300C2	7	12	39	30	3	16	59	79	230	209	96	110	102
CCDC6	43	109	74	55	107	168	104	135	176	274	164	186	168
CCDC30	0	1	0	2	0	1	2	1	0	0	0	3	0
CCK	0	0	0	0	0	0	0	0	2	0	2	0	0
CES1B	0	0	0	0	0	0	0	0	1	1	1	1	0
CEACAM13	0	0	0	0	0	0	0	0	0	0	0	0	0
CCNL2	65	146	113	51	104	136	187	227	396	451	480	342	287
CHPT1	16	56	47	27	47	71	43	49	77	116	68	74	78
CEACAM12	0	0	0	0	0	0	0	0	0	0	0	0	0
CD59B	0	0	2	0	0	1	0	0	0	1	0	1	0
CDKN1C	16	33	15	21	14	54	42	24	56	114	55	53	97
CCDC78	2	17	16	9	13	24	11	6	3	21	22	22	38
CHN1	0	2	7	4	2	4	14	20	16	39	16	9	25
CD300A	23	46	53	42	16	45	138	128	343	382	202	175	165
CYPT14	2	2	6	3	3	8	6	6	10	10	11	15	23
CXCL12	11	24	29	13	6	26	112	104	213	349	169	91	130
CYP7B1	2	1	13	2	3	7	31	27	38	65	47	24	32
DBX2	0	0	1	0	1	0	1	0	0	1	0	1	0
CX3CL1	7	23	22	11	32	30	99	129	147	312	239	129	120
DBX1	0	0	0	1	0	1	0	0	0	0	0	0	0
CPVL	0	0	0	0	0	0	0	0	0	0	0	0	0
COL4A2	15	63	133	27	34	128	2051	2215	1047	2302	2556	1229	1360
DCUN1D4	5	20	11	5	15	21	18	18	24	33	27	13	21
D830026I12RIK	1	1	0	0	0	0	0	0	1	1	0	0	0
DEFB20	0	0	0	0	0	0	0	0	0	1	0	0	0
CWF19L2	75	191	129	54	183	228	164	257	366	491	305	242	218
COMMD5	0	0	1	2	0	1	0	2	0	2	1	2	1
DECR1	78	121	99	66	116	178	77	101	107	169	114	107	156
DDX31	8	44	25	12	33	31	25	26	40	80	40	47	47
CRADD	6	17	11	6	25	24	9	9	19	22	7	14	25
DEFB22	0	0	0	1	0	0	0	0	0	0	0	0	0
COPS7B	41	66	53	44	79	65	37	51	62	129	73	57	74
DEFA-PS13	0	0	0	0	0	0	0	0	0	0	0	1	0
DEFB4	0	0	0	0	0	0	0	0	0	0	0	0	1
DCPP3	0	0	0	0	0	0	0	0	0	0	0	0	0
CYP2C66	0	0	0	1	0	0	1	0	0	0	0	3	1
DHODH	146	320	214	125	295	243	57	62	124	249	110	140	215
COQ10A	13	30	19	19	20	22	24	24	31	35	19	27	30
CYP2C37	1	0	0	0	0	0	1	0	0	0	2	0	1
CREG1	28	96	58	54	72	98	80	87	165	164	143	188	166
DEFA26	0	1	0	0	0	0	0	1	0	2	0	0	1
DEFB9	0	0	0	0	0	0	0	0	0	1	0	1	0
DCK	19	73	35	31	37	64	49	69	112	113	79	69	84
CYP2D11	0	0	0	0	1	0	0	0	0	0	0	1	0
CXCR4	40	65	117	54	34	76	546	625	1911	2093	1433	934	828
CYP2B13	0	1	0	0	0	0	0	0	0	0	0	0	0
COMMD6	20	53	39	28	36	50	35	30	43	67	33	45	61
CRABP1	0	1	2	0	1	1	1	0	0	1	0	0	2
CTLA2B	11	20	22	19	14	20	123	135	284	400	266	145	201
CYP2D37-PS	5	1	3	4	7	23	14	9	10	9	9	19	27
D8ERTD738E	188	306	204	156	229	170	130	225	291	372	260	290	366
CYB561A3	37	79	64	31	65	82	128	151	423	345	292	294	237
CYP2C68	2	6	3	5	6	17	13	9	4	9	13	15	23
COMMD9	23	60	42	29	43	48	35	36	43	54	39	41	75
CYPT15	2	4	3	4	4	17	6	9	9	17	18	32	20
CYP2C69	1	1	5	1	1	7	6	8	2	5	6	7	14
DEFB3	0	0	0	0	0	0	0	0	0	0	1	0	0
CSN1S2B	0	0	0	0	0	0	0	0	0	0	0	352	0
D030018L15RIK	0	0	0	0	1	1	0	0	0	1	1	3	0
CPTP	1	7	3	1	8	21	7	13	8	24	22	17	14
CYP2C67	4	0	2	4	3	8	6	3	8	12	14	17	13
CTSM	0	0	0	0	0	0	0	0	1	0	0	1	0
CYP2D34	0	0	0	0	0	1	0	0	0	3	0	0	0
DEFB40	0	0	0	0	0	0	0	0	0	0	2	0	0
CYP2C65	0	0	0	0	0	0	0	0	0	0	0	0	0
DDB2	6	7	13	8	9	14	16	18	32	59	32	27	27
DDI2	173	361	273	128	350	481	479	579	813	931	995	803	582
D930048N14RIK	0	2	0	0	0	6	1	0	1	6	3	3	3
DEFB38	0	0	0	0	0	0	0	0	0	0	0	1	0
DEFB7	0	0	0	0	0	0	0	0	2	0	0	0	0
CYP4A10	0	0	0	0	0	0	0	0	0	2	0	1	1
CTS3	0	0	0	0	0	0	0	0	1	0	1	1	0
CSTA1	0	0	0	0	0	0	0	0	1	0	0	0	0
CYP2D12	0	1	0	0	0	0	0	0	0	1	0	2	0
ESF1	132	215	170	96	253	301	137	194	226	356	253	235	278
EMILIN2	22	65	94	31	33	101	174	151	290	398	234	217	201
E430018J23RIK	4	8	6	2	6	11	0	9	9	12	6	7	8
EDAR	0	0	0	1	0	0	0	0	0	0	4	0	0
ESP24	0	0	0	0	0	0	0	1	0	0	0	0	0
ELMOD3	12	26	22	10	22	24	17	28	40	46	42	25	50
ELMO2	13	36	43	29	25	61	123	105	202	253	270	196	106
ESP31	0	0	0	0	0	0	0	0	0	0	0	0	0
DUSP7	27	70	41	24	45	71	65	63	82	145	86	49	70
DNAH2	1	2	1	0	0	2	2	0	1	2	1	0	0
DLL3	3	8	12	10	8	24	12	10	16	35	12	32	24
ERN2	0	3	6	4	2	9	3	2	1	23	4	12	16
DUS3L	56	106	81	35	69	98	40	46	91	143	87	59	101
DOCK10	4	6	6	3	3	11	48	52	137	201	142	66	52
ESP36	0	0	0	0	0	0	0	1	0	1	0	0	0
ESP38	0	0	0	0	0	0	0	0	0	1	0	0	0
DUSP9	17	41	20	4	31	27	4	9	12	23	15	14	15
DOXL2	0	0	0	0	0	0	0	1	0	0	1	1	1
EIF3G	788	1441	831	689	1321	1199	646	811	1039	1484	965	940	1343
DRD4	0	2	2	1	2	3	0	1	1	1	0	0	0
EPHA8	17	52	37	31	57	87	39	21	22	37	26	50	61
EML2	66	134	123	59	155	144	80	132	192	191	193	139	146
EVL	66	95	95	69	114	165	239	218	568	636	393	380	296
EPDR1	119	276	227	110	243	295	88	109	101	233	118	213	280
DMRTC1A	0	0	0	0	0	0	0	0	0	0	0	0	0
EXOSC10	73	141	103	54	141	169	87	106	149	201	154	154	173
EEF1D	297	510	394	282	456	627	316	309	380	850	565	470	760
ERCC1	41	59	41	22	42	41	60	79	78	135	111	88	100
ESP18	0	0	0	0	0	0	0	0	0	0	0	0	0
EPAS1	13	45	39	13	30	56	744	859	762	1624	921	533	549
ETD	0	0	0	0	0	0	0	0	0	1	0	0	0
DOC2B	0	0	0	0	0	0	4	3	2	7	3	0	3
EPHA2	4	6	14	0	5	15	56	80	102	123	160	62	54
EAR6	1	4	4	3	1	2	3	5	9	16	12	6	8
EMC10	154	323	222	172	190	402	175	207	301	390	255	236	309
DUSP6	8	17	28	8	13	24	245	302	346	510	441	189	209
DLL4	3	11	16	5	7	9	351	395	285	432	356	178	189
EIF2AK1	18	60	40	17	28	62	56	57	111	102	103	71	90
DPH7	11	43	23	21	28	43	22	21	25	65	39	39	40
ESP34	0	0	0	0	0	1	0	0	0	3	1	1	0
FMO6	0	0	0	0	0	0	0	0	1	0	0	0	0
FBXW22	0	0	0	0	0	0	0	0	0	0	0	0	0
FDX1	60	76	50	36	82	64	28	43	49	51	54	64	96
GADD45G	394	826	1119	279	422	927	1913	1435	2723	4557	2792	2355	4570
FOXI2	0	0	0	0	0	0	0	0	0	0	0	1	0
FAM227B	0	0	1	0	0	1	0	1	2	1	3	1	1
FCGR2B	5	2	22	13	4	29	139	139	359	329	263	201	128
FOXF1	0	2	4	0	0	2	14	14	18	24	16	11	15
FCGR4	1	3	22	9	2	8	45	52	130	144	70	95	53
FKBP6	0	3	3	0	0	2	0	1	0	1	1	2	0
FCRL6	0	15	11	13	18	36	18	18	21	58	20	65	52
FYTTD1	283	563	365	200	588	541	260	245	294	353	316	413	498
FBXL3	25	55	37	41	48	99	83	76	104	188	119	125	106
FBXO24	6	5	4	7	2	25	8	10	3	15	10	18	12
FNDC4	10	26	17	17	18	57	28	8	24	41	13	30	50
GBP4	0	3	20	16	3	11	78	102	325	308	253	195	115
FAF1	30	78	55	46	69	99	61	62	119	130	137	98	103
FIS1	29	45	33	20	54	42	38	35	72	110	75	51	90
FAM189A2	15	44	27	11	21	40	14	23	23	55	36	29	39
FHL5	4	3	6	2	13	8	220	306	233	480	311	107	186
FAM180A	115	185	121	107	195	318	16	105	37	97	24	49	117
FGF7	3	7	13	1	3	11	6	7	10	30	11	15	22
GAMT	55	100	55	43	79	157	49	49	52	131	62	82	102
FAM213A	21	24	14	20	15	14	19	12	42	34	35	19	17
GABRE	0	0	0	0	0	1	0	0	0	0	1	0	0
FTO	90	237	122	88	234	320	69	107	118	243	123	108	170
FBXW20	0	0	0	0	0	0	0	0	0	0	2	0	0
FRMD8	10	21	19	11	35	30	26	42	51	92	62	51	36
FBXL13	0	0	0	0	0	0	0	0	0	0	0	0	0
FOXI1	0	0	0	0	0	1	2	1	15	1	42	4	3
GBP11	1	2	0	1	0	0	4	2	2	3	4	2	1
FMO1	60	60	43	53	81	127	69	42	63	125	68	57	99
G0S2	15	22	17	13	10	14	11	6	10	19	15	12	15
FGFR1OP2	121	234	165	84	237	273	124	152	157	359	164	224	295
FUCA1	42	86	86	42	74	98	129	142	224	302	231	129	214
FAM83G	1	3	3	1	1	2	2	8	14	5	11	4	4
GAS2L2	0	0	1	0	2	0	1	0	0	0	0	0	1
FASN	52	259	112	59	215	397	115	167	318	469	333	271	183
FBXW18	0	0	0	0	0	0	0	0	0	0	0	0	0
GM13078	0	1	0	0	0	0	0	0	0	0	1	0	0
GINS4	60	117	52	44	100	151	49	56	37	103	44	65	141
GM3259	1	0	0	0	0	2	1	0	1	9	6	5	5
GM16938	0	0	0	0	0	0	0	0	0	0	0	0	0
GM11544	1	3	5	2	3	15	7	1	4	5	6	13	17
GM14085	0	0	0	1	0	1	1	4	5	2	1	3	8
GM13152	0	1	1	0	0	0	12	9	29	36	28	8	10
GM13088	0	0	0	1	0	0	0	0	1	0	0	0	2
GM10334	0	0	0	0	0	0	1	0	1	0	0	0	0
GM2022	0	0	0	0	0	0	0	0	0	0	0	0	0
GM13985	0	0	0	0	0	0	0	1	0	0	0	0	0
GM19510	3	5	13	14	11	22	11	11	15	35	19	41	35
GM3646	0	0	0	0	0	0	0	0	0	1	0	0	0
GHDC	4	12	17	10	20	22	18	15	19	39	31	30	37
GM17455	0	0	0	0	0	0	0	1	0	1	2	1	1
GM21276	0	0	0	0	0	0	0	0	0	2	0	0	0
GLB1	136	278	220	84	242	310	181	219	303	446	285	323	294
GM10364	0	0	2	0	0	1	0	0	0	2	1	1	1
GJC2	0	0	0	0	0	0	0	0	0	1	1	0	1
GM14459	0	0	0	0	0	0	0	0	0	0	0	0	0
GM13580	1	1	1	0	2	3	1	1	0	3	2	6	3
GM12339	0	0	1	0	0	1	0	0	0	0	0	1	3
GM12185	0	0	0	0	0	0	1	0	2	8	8	2	3
GM32755	0	0	0	0	0	0	0	1	0	1	1	0	0
GM10451	2	6	6	0	6	4	1	2	4	6	0	11	13
GM14496	0	0	0	0	0	0	0	0	0	0	0	0	0
GM3428	0	0	0	0	0	0	0	0	0	2	4	1	1
GLRA2	0	0	0	0	0	0	0	0	0	0	0	0	0
GM12070	0	0	0	0	1	1	0	2	1	4	1	2	0
GM16386	1	4	2	3	8	6	1	7	14	8	3	11	3
GM13103	0	0	0	0	0	0	1	0	0	0	0	0	1
GJC1	2	2	11	4	9	11	104	120	103	238	183	83	129
GM5091	0	1	0	0	1	0	0	1	1	1	0	1	0
GZME	0	0	0	0	0	0	0	0	1	2	0	1	1
GSDMC2	0	0	0	0	0	0	1	0	0	1	0	0	0
H2-M11	0	0	0	0	1	0	9	5	2	8	13	2	15
HAMP	0	0	0	0	0	0	0	0	2	0	0	0	0
HAVCR1	0	2	3	0	0	2	5	9	27	27	33	16	18
H2-DMB1	12	45	88	64	28	77	278	354	816	873	499	381	283
H2-Q4	78	171	233	119	184	207	450	562	1243	1842	891	879	811
GM6213	0	0	0	0	0	0	0	0	0	0	0	0	0
HDAC4	8	17	22	11	14	33	48	55	109	140	92	95	49
GZMD	0	0	0	0	0	1	0	0	0	3	3	4	3
GM8994	1	0	0	0	0	1	0	1	0	1	0	0	0
GULO	0	0	0	0	0	0	0	0	1	0	1	0	0
H2-DMB2	3	3	7	3	8	8	25	47	84	106	43	37	34
GUCY2C	0	0	0	0	0	0	0	0	0	0	0	0	0
GRIP1	0	0	0	1	0	3	0	0	1	1	0	0	0
GM6981	0	0	0	0	0	0	0	0	0	2	0	2	0
GML2	0	0	0	0	0	0	1	0	1	1	0	1	0
GPR37L1	0	0	0	0	1	0	4	2	0	8	2	1	3
GM9961	0	0	0	0	1	0	0	0	0	1	0	1	1
GM6116	0	0	0	0	0	0	0	0	0	1	0	0	0
GPATCH2L	8	13	13	7	8	15	11	6	24	25	20	21	14
GML	0	0	0	0	0	0	0	0	0	0	0	0	0
GSDMC3	0	0	0	0	0	0	0	0	0	2	0	2	0
GSK3B	68	197	131	45	179	272	155	263	279	397	288	303	235
GREB1	1	2	4	1	0	1	5	2	4	12	15	3	17
GPR20	1	0	2	0	0	0	4	2	5	7	1	1	1
GM5416	1	0	1	0	0	0	0	0	0	0	0	0	0
GM4926	0	0	0	0	0	0	0	0	0	0	0	1	0
GUCA2B	0	0	0	0	1	1	0	1	0	0	0	0	1
GM5089	0	0	1	0	3	2	1	0	0	2	1	1	4
GOLGB1	25	72	41	13	74	134	101	110	98	142	146	142	98
GNG13	2	1	1	0	1	1	0	0	0	1	0	0	0
GM8013	0	0	0	0	0	0	0	0	0	0	0	2	0
IFNL3	0	2	0	3	0	3	2	1	0	1	1	1	4
INO80E	29	80	48	28	61	91	26	37	49	66	70	50	66
INS2	0	1	1	0	2	0	1	0	0	0	3	0	1
HS6ST1	13	51	44	25	40	71	54	62	124	168	155	87	72
HOXA9	18	54	38	24	68	70	16	24	10	34	32	35	54
IFI27	23	29	28	21	28	36	84	81	121	227	117	88	170
IL10RA	14	22	53	22	17	30	142	182	662	481	520	309	177
HTR1D	1	0	0	1	0	0	0	0	2	0	1	0	2
IL18	30	61	46	38	43	55	37	44	62	82	37	39	61
INPPL1	72	159	139	54	153	265	126	135	203	399	234	219	201
HRH3	0	0	0	0	0	1	0	1	0	3	1	0	0
HPS4	13	29	28	14	13	40	23	28	39	67	48	37	39
IQSEC3	0	0	0	0	0	0	2	2	4	2	3	1	0
IGF2BP2	143	471	212	135	452	623	110	188	167	366	247	259	304
I730030J21RIK	0	8	8	6	3	9	7	4	27	38	29	31	29
JADE1	21	45	26	10	45	67	31	32	51	96	79	70	57
HOXB7	0	4	0	0	0	0	11	15	6	13	12	4	10
IRF2BP2	80	221	145	94	191	313	306	406	894	1062	785	499	450
IQCF3	0	0	0	1	0	0	0	0	1	0	0	0	1
KAT2A	22	59	42	25	58	75	18	39	36	47	37	55	63
HSD3B2	0	0	0	0	0	0	0	0	0	0	0	0	0
INPP5D	5	28	48	18	13	79	285	290	782	589	627	383	214
IFNL2	0	0	0	0	0	4	1	0	1	0	0	2	3
HOXC6	0	2	1	5	5	8	1	10	8	18	8	9	13
IL21	0	0	0	0	0	0	1	1	10	3	7	4	1
IRS2	2	20	28	10	21	53	108	155	268	418	346	173	94
IGBP1	149	296	249	157	377	378	192	282	480	399	316	311	440
HOXC9	1	3	2	2	2	5	4	2	3	2	2	2	6
ITGB7	2	5	7	4	1	1	48	67	224	261	210	92	76
HOXA7	66	119	91	52	122	151	55	92	86	143	88	96	127
ILTIFB	0	0	0	0	1	2	0	0	1	0	0	0	0
HS3ST6	0	0	0	0	0	0	0	0	0	0	0	0	0
INHBC	0	0	0	0	0	0	0	0	0	0	0	1	0
HOXB9	1	1	0	0	0	0	3	4	2	9	3	1	4
IFIT1BL2	0	0	1	0	0	0	2	0	0	1	0	0	1
IGFBP1	0	1	0	1	0	0	0	0	0	4	0	0	0
HLX	8	3	8	0	4	9	35	24	26	20	25	17	24
HOXB1	0	0	0	0	0	0	0	0	0	0	1	0	0
HEPHL1	0	0	0	1	0	0	0	0	1	0	2	0	0
ISOC1	57	143	92	47	100	135	107	133	204	274	196	185	208
ICMT	27	53	56	28	63	116	132	150	134	178	242	126	151
INSL5	0	0	0	1	0	0	0	1	0	0	1	0	0
HTR7	0	0	2	0	0	5	7	14	30	28	16	9	4
IZUMO3	0	0	0	0	0	0	0	0	0	0	0	0	0
IQCK	0	0	0	1	0	3	2	3	1	2	0	0	2
KIR3DL2	0	0	0	0	0	0	0	0	0	1	0	0	1
KLRA13-PS	0	0	1	1	0	0	0	0	0	1	1	1	0
KLRB1A	0	0	0	0	1	0	1	5	15	19	5	6	8
KLRA5	0	0	0	0	0	0	0	2	5	5	7	0	0
KLK1B21	0	0	0	0	0	0	0	0	0	1	0	0	0
KRT17	0	0	0	0	0	1	3	5	18	2	19	0	4
KLK1B16	8	16	24	27	21	33	26	23	18	57	45	68	88
LHX3	0	0	0	0	0	1	0	0	0	1	2	2	0
LRRC9	0	0	0	0	0	1	0	0	0	1	1	0	0
LHFP	27	89	128	26	42	86	232	272	285	512	415	236	430
KLK1B5	0	0	0	2	0	2	2	5	6	6	7	9	7
KIFC2	0	1	3	1	0	2	4	7	8	11	9	4	6
KIF23	48	128	96	56	115	172	104	127	154	182	174	137	136
LCN5	0	0	0	0	0	0	0	1	0	1	1	0	0
KMT2A	38	90	68	28	66	161	184	238	459	607	505	302	182
LOC100038947	4	6	6	12	7	6	7	7	10	5	8	9	11
LIMD2	50	89	99	65	74	106	159	151	613	552	518	313	301
LIX1	0	0	0	0	0	0	0	0	0	1	0	0	0
LDLRAD3	44	142	67	43	104	203	17	55	73	134	56	72	80
KIF2A	35	90	70	28	106	131	59	86	144	218	120	117	122
KNTC1	18	35	30	13	36	36	25	25	27	40	43	40	32
KLF4	91	262	236	87	157	381	1087	965	1643	2272	1721	1222	1129
KLK8	0	0	1	2	0	0	8	9	24	27	32	2	6
LINCRED1	0	0	0	0	1	0	0	0	0	0	0	0	1
KLRA10	0	0	0	0	0	0	0	1	0	0	0	0	1
LCE1K	0	0	0	0	0	0	0	0	0	1	0	0	0
LBHD1	0	0	0	0	0	0	0	0	0	1	0	0	0
KLF16	8	23	6	7	17	32	8	16	35	22	26	20	18
LHX4	0	1	1	1	0	3	0	1	0	3	1	4	5
LCE1G	0	0	0	0	0	0	0	1	0	2	0	0	1
KCNQ5	18	15	11	6	11	27	8	19	24	28	16	15	28
LMBR1L	5	17	11	3	11	15	18	17	69	85	63	38	21
LHFPL4	0	0	0	0	0	0	1	1	1	1	2	0	0
LCE1I	0	0	0	0	0	0	1	0	0	0	0	0	0
KLRC1	0	3	5	7	1	3	32	39	209	180	242	83	58
LPIN1	17	49	25	14	32	32	72	130	251	322	259	154	139
KDM7A	9	23	23	8	18	34	85	104	246	317	170	164	92
LRRFIP2	41	60	77	30	74	98	57	76	91	175	90	107	111
KHSRP	16	26	25	11	40	52	24	32	28	41	29	40	44
LILRA6	17	32	29	43	23	51	65	53	121	105	92	120	76
LINGO1	0	0	0	0	0	0	0	0	0	0	2	0	1
LAMA5	2	13	3	2	7	17	60	70	68	169	145	58	51
KLK1B24	1	1	0	1	1	0	1	0	0	3	1	2	4
KIR3DL1	0	0	0	0	1	0	0	1	0	2	1	0	0
LRRC14	4	30	13	13	20	40	9	25	23	36	31	23	50
LPO	0	0	1	0	0	0	0	0	0	0	0	0	0
LCE1E	0	0	0	0	0	0	0	0	0	0	0	0	0
KLK1B22	0	0	3	1	1	3	1	1	0	0	1	1	6
KLK1B4	0	0	1	0	0	0	1	1	0	1	0	0	0
KRT73	0	0	0	0	0	0	0	1	0	1	0	0	1
KRT75	3	16	9	9	12	25	9	12	15	21	15	31	23
KLK9	1	3	4	1	1	3	2	2	3	5	0	5	7
KRT7	0	0	1	1	1	4	10	5	32	12	90	5	13
LRRC27	2	2	10	0	3	3	3	11	4	13	17	6	9
KLRA9	0	0	0	0	0	0	1	0	10	12	7	0	1
LSS	27	65	48	37	50	84	26	33	36	118	46	59	72
LY6F	0	1	0	1	0	0	1	0	1	0	1	2	0
MIB1	81	153	97	66	123	307	165	176	245	400	298	289	273
MIER1	18	27	33	20	19	26	62	65	59	44	65	72	93
MFSD4B1	1	0	0	0	0	0	0	1	0	0	1	0	0
MCC	8	41	42	19	25	55	30	60	48	106	55	42	56
MAGEA8	0	0	0	0	0	0	0	0	0	0	0	0	0
MARCKSL1	21	56	63	26	50	83	79	114	157	208	161	93	140
LYZL4OS	0	0	0	0	0	0	0	0	0	0	0	0	0
MAN2A1	8	39	42	11	19	47	85	107	263	306	268	174	140
LYN	8	19	23	11	17	51	145	190	199	184	172	108	133
LYZ1	35	80	79	64	30	57	55	47	119	168	54	35	80
MAP3K9	0	2	1	1	0	1	5	9	19	14	18	8	4
LYPD3	0	1	0	0	0	3	4	3	6	1	9	1	2
MBOAT4	0	0	0	0	0	0	0	0	0	2	0	0	0
MAP3K7	134	264	227	126	230	301	260	305	563	653	606	379	382
LY6K	0	0	0	0	0	0	2	0	0	1	0	1	1
LYZ2	1241	2620	3307	2401	1208	2290	5035	4785	11559	11541	6985	4925	5358
44628	17	39	17	11	34	85	38	41	56	105	44	74	81
MAGEA6	0	0	0	0	0	0	0	0	0	1	0	0	0
MAPK1IP1L	299	611	424	241	511	979	379	468	685	1058	708	816	696
MFSD4B4	2	13	7	5	14	8	6	7	5	14	12	11	6
MASP1	0	0	3	1	4	5	18	19	20	37	42	21	17
LY6I	0	0	5	8	1	0	6	8	29	19	14	10	5
LYPD8	0	0	0	1	0	0	0	0	0	1	0	1	1
MAPK6	118	356	278	132	284	456	365	439	531	1005	687	510	525
MRGPRX2	1	0	2	0	3	0	2	3	2	2	4	1	5
MPZL2	1	3	1	0	5	3	1	2	10	9	8	1	3
MN1	2	7	3	1	2	16	10	20	19	42	16	14	7
MKS1	11	40	26	22	30	63	37	44	51	75	60	69	93
MRGPRA3	0	0	0	0	0	0	0	0	1	0	1	2	0
MRO	0	0	0	0	0	0	0	0	0	1	0	0	0
MPP7	12	35	19	18	34	40	22	33	32	61	38	31	36
MRFAP1	219	547	269	213	611	778	364	418	432	713	492	497	692
MRGPRA9	0	0	0	0	1	0	0	1	0	1	0	0	0
MOV10	10	16	17	6	24	26	9	15	18	26	19	20	16
MLPH	1	4	5	6	1	16	9	12	37	28	82	20	30
MRGPRE	0	3	1	0	0	2	2	1	3	8	2	11	8
MLLT3	13	42	31	13	18	29	24	36	138	125	85	75	44
MRGPRB1	12	23	17	8	23	14	16	12	17	26	31	14	32
NEIL1	1	2	2	2	3	5	2	3	1	8	7	3	4
MVD	50	92	67	40	65	59	37	44	83	105	61	68	79
MUP5	1	0	1	0	0	1	3	0	0	1	0	2	2
NPRL3	24	31	26	16	33	43	23	32	52	76	69	39	32
NBEA	0	0	3	0	1	1	18	15	16	42	38	9	10
NONO	387	919	674	327	913	1170	514	643	1126	1699	924	833	870
NFKBIA	214	403	561	164	168	440	2097	2226	5040	5503	5327	3421	2930
NEK11	0	0	0	0	0	0	0	0	0	1	3	0	0
MTMR7	0	1	0	0	1	1	2	2	7	8	15	6	3
MS4A4D	5	7	17	3	1	10	31	14	38	49	37	24	56
MTA2	41	113	103	44	138	169	98	111	209	313	208	149	192
MUP20	0	1	0	0	1	0	0	0	0	0	0	0	0
MS4A4B	0	3	2	2	2	1	3	10	43	32	29	25	8
NID1	111	264	426	83	97	444	1549	1517	1138	2640	2258	1389	1656
NANOG	1	0	4	2	1	4	0	1	2	1	0	5	5
MYH11	0	6	4	0	1	13	306	542	563	695	609	186	258
NPY2R	0	0	0	1	0	1	0	2	2	1	1	1	4
NR2C1	5	30	15	16	23	27	20	36	37	45	30	27	40
NFIC	31	82	87	36	97	232	85	81	64	127	104	109	115
MSRB3	35	96	47	44	108	162	107	159	105	243	149	108	150
NEO1	167	416	263	127	409	535	112	253	294	498	288	427	275
NINJ2	1	0	0	0	0	1	0	0	1	0	5	2	2
NNMT	3	11	14	6	1	11	20	13	9	35	22	17	44
NDRG2	48	88	55	33	76	88	35	56	44	134	78	77	95
MTMR12	15	34	16	14	18	47	55	67	129	195	96	75	62
MUP4	0	0	0	0	0	0	0	1	0	2	0	0	1
MUP6	0	0	0	1	0	0	0	0	1	2	0	3	1
NGP	9	16	15	4	7	1	0	1	2	1	8	0	1
MRPL35	65	133	77	60	94	98	65	82	116	128	70	116	168
MS4A2	0	0	0	0	0	0	0	0	0	2	0	1	0
NCMAP	5	21	11	9	8	18	3	7	6	15	3	4	9
MVB12A	151	252	167	172	202	205	116	116	166	214	188	166	276
MVB12B	1	7	14	11	5	9	51	57	98	133	90	68	41
NGRN	77	109	34	36	102	128	71	84	94	168	129	108	132
NELL1	0	0	0	0	0	0	0	0	1	1	0	0	0
NUDT3	68	131	83	62	102	234	132	177	211	377	186	196	279
NSUN3	25	49	42	25	56	68	26	31	34	59	57	39	46
OBOX7	0	0	1	1	0	1	0	1	0	1	2	1	0
OAS1G	3	3	5	3	2	6	11	4	12	8	3	7	12
NUDCD2	48	126	62	73	82	100	34	44	52	92	45	70	140
OLFR121	0	0	0	0	0	0	0	0	0	1	0	0	0
OBOX2	0	5	2	1	7	3	4	0	1	0	2	1	0
OLFR27	0	0	0	0	0	0	0	0	0	0	0	0	0
NXNL2	0	1	1	0	1	3	2	1	0	3	0	1	3
OTUD6B	70	178	126	98	146	184	97	139	139	247	121	137	188
PBX2	55	137	101	86	141	221	154	223	310	550	374	310	281
PDE4D	5	5	8	4	4	11	44	55	91	132	109	56	49
OXNAD1	18	55	33	21	37	56	20	37	32	61	42	39	60
OLFR947-PS1	0	0	0	0	0	1	0	0	0	3	1	0	0
PHF6	37	98	51	28	94	75	88	88	202	215	162	123	134
PDCL2	0	0	0	0	0	0	0	0	0	0	1	0	0
PDHA1	837	1583	1115	703	1480	1702	876	1162	1585	1970	1325	1676	1734
ONECUT2	2	2	1	1	0	0	0	3	0	6	1	0	1
ONECUT3	0	0	0	0	1	0	0	1	0	0	0	0	1
PDLIM3	10	17	15	9	10	30	16	48	7	35	32	10	25
ORM3	2	3	1	2	4	5	1	1	3	7	11	10	8
PAICS	404	803	579	393	982	1076	375	459	541	849	758	740	993
OTOP2	0	0	0	0	0	0	0	0	0	0	0	0	0
OPTC	0	0	1	0	0	3	0	0	0	2	2	1	1
PAIP2	713	1194	740	490	1091	1063	592	848	1264	1672	1201	955	1325
PATE3	1	0	1	1	0	0	0	0	0	0	0	1	0
PCGF2	59	126	85	60	120	163	94	105	143	272	195	157	149
PFDN6	33	60	25	28	72	105	28	32	30	30	20	50	98
PARD6B	0	0	0	0	0	0	0	0	0	0	2	0	0
OLFR631	0	0	0	0	0	0	0	0	0	0	0	0	0
OPHN1	2	6	9	2	5	12	14	18	25	28	20	17	26
PROZ	0	0	0	0	0	0	0	0	0	1	0	1	0
PRDM14	0	0	0	1	0	0	0	2	1	1	1	0	0
PSMB9	11	34	34	40	38	27	60	49	110	217	113	87	112
PPL	2	0	1	2	1	6	3	1	0	7	1	6	5
PIK3CG	2	6	8	2	1	6	16	33	93	109	51	53	31
PSG27	0	0	0	0	0	0	1	0	0	2	0	0	0
PSG21	0	0	0	0	0	0	0	0	0	1	0	0	0
PPEF2	1	1	1	0	1	1	2	3	1	2	2	2	4
PSMC4	194	496	288	152	389	393	293	347	481	773	436	379	490
PRAMEL7	0	0	0	0	0	2	1	0	0	2	0	0	0
PPP1R9B	34	97	74	26	108	200	273	386	726	682	642	328	319
PPP1CA	722	1268	775	626	1133	1068	820	863	1454	1919	1230	943	1494
PSG-PS1	0	0	0	0	0	0	0	0	0	0	0	0	0
PHKB	81	154	127	92	135	185	123	175	204	278	234	172	192
POLI	17	26	15	19	36	38	18	36	35	56	27	36	24
PSG20	0	0	0	0	0	0	1	0	0	0	0	0	0
PLS3	194	358	331	102	362	493	694	945	798	1766	1245	585	915
PLCB1	2	12	21	8	13	11	113	127	109	179	149	87	79
PSG22	0	0	0	0	0	0	0	0	0	0	0	0	0
PSG28	0	1	0	0	0	3	0	0	0	0	1	1	2
PRKCB	0	9	13	1	1	15	25	37	113	152	105	54	33
PPP2R5E	42	52	50	25	67	76	82	69	127	145	136	109	105
PRL3B1	0	0	0	0	0	1	0	0	0	0	0	0	0
PRAMEF6	0	0	0	2	0	2	1	3	0	3	2	1	2
PLET1	2	13	27	6	5	19	245	345	1086	479	1039	388	233
PSD	4	10	10	10	16	41	23	9	6	25	9	29	44
PREPL	22	52	27	10	52	63	21	36	37	76	50	32	56
PSG26	0	0	0	0	1	1	1	0	1	1	1	1	0
PPP2R2D	50	111	67	50	100	93	79	81	109	227	132	112	122
PRSS41	0	0	2	0	2	0	2	0	1	2	2	1	2
PLA2G4C	0	2	1	0	0	0	0	2	4	6	2	0	2
PSME3	282	669	277	179	456	647	323	449	742	1080	804	492	677
PPP1R12A	15	45	26	12	25	51	73	119	184	254	165	100	94
PLA1A	51	97	194	35	38	123	199	153	182	417	408	382	609
PRKCD	14	31	60	20	17	79	202	207	570	691	471	334	219
PTBP3	89	147	184	67	118	242	468	561	951	808	886	676	505
PLS1	1	4	1	2	1	1	1	0	5	0	7	2	1
PRL2C5	0	0	0	0	0	0	0	0	1	1	0	0	0
PPP1R8	50	160	80	53	116	126	71	83	112	209	110	102	149
POMGNT1	75	152	95	79	123	211	98	106	99	157	122	159	150
PRKCG	1	4	5	3	2	17	22	19	15	52	22	23	23
PLCXD2	1	2	0	0	2	5	2	5	18	20	16	11	5
PRR3	17	41	21	7	32	40	23	28	54	75	49	23	45
PLEKHF2	24	40	42	19	28	51	57	80	179	200	133	108	100
PIRA6	10	18	24	20	20	41	50	47	96	107	53	116	71
PRPH	1	6	2	4	4	2	7	5	3	8	6	8	6
PINX1	6	11	10	8	11	17	14	21	17	44	32	12	22
PKN2	41	93	59	33	73	118	88	97	131	183	111	127	129
PINK1	18	46	38	17	50	44	56	71	120	179	124	98	108
RNF128	7	9	25	5	4	13	30	22	57	59	65	47	33
RABL2	27	42	38	16	34	73	28	30	30	59	33	46	53
PYCR2	147	278	181	150	283	254	93	92	133	236	133	136	273
RASSF3	87	126	89	53	112	133	148	275	478	482	407	252	188
QRSL1	13	43	29	17	34	22	19	22	39	59	40	26	37
RAB11FIP1	15	41	29	18	33	40	40	42	50	78	79	69	62
QRICH2	0	2	2	2	5	11	9	1	3	18	12	13	11
RAB6A	46	114	52	32	80	94	88	109	110	154	146	91	160
RETNLG	107	104	185	98	47	18	7	12	17	21	19	16	14
RGL2	2	1	7	4	7	5	7	13	14	35	21	14	15
RNF123	16	43	24	10	47	60	35	56	85	108	82	59	58
RMND5A	117	241	115	83	230	266	259	338	526	705	514	386	342
RBM38	84	246	148	59	201	226	182	245	678	653	629	386	279
RABL6	132	286	175	93	193	360	119	212	177	334	257	247	313
RPIA	22	33	18	7	25	41	33	42	88	96	63	50	47
PUS10	52	116	105	70	123	119	55	81	137	170	109	135	128
PYGB	25	54	24	12	46	65	48	74	103	188	178	101	120
RPL39L	2039	3047	1351	1233	2660	2866	487	1066	547	1416	605	791	2213
RAB9	58	149	114	78	142	168	98	109	116	184	109	145	179
RDH19	0	0	0	0	0	0	0	0	0	1	0	0	0
RCAN3	10	25	14	4	22	45	24	22	28	50	25	33	28
PVALB	12	7	16	16	5	33	23	12	14	29	12	13	12
RPE	49	94	48	46	101	144	89	101	173	263	168	110	142
RASSF9	0	0	0	0	0	0	1	4	7	11	6	1	5
RFC4	101	199	105	96	182	187	67	61	50	117	59	95	122
RDH5	2	4	1	6	2	19	6	11	17	25	23	14	21
RP1L1	0	0	0	0	0	0	0	0	0	0	0	0	0
RHOX2F	2	3	0	1	0	7	1	1	2	9	9	7	10
RNF187	227	536	322	192	457	577	194	259	436	685	426	312	478
PYHIN1	4	2	20	5	1	5	39	23	78	75	41	39	32
PTTG1IP	66	150	158	82	114	236	278	338	621	846	479	441	483
RABGGTB	72	179	105	79	127	242	111	113	122	282	181	212	237
RASL11B	2	4	5	1	0	6	4	6	11	12	15	7	13
PTEN	191	380	402	179	527	477	605	830	1365	1790	1281	1127	965
RBM24	0	1	0	1	0	1	1	5	13	6	3	1	1
RNF157	2	3	0	3	3	2	20	11	32	27	41	17	16
RETNLB	0	0	0	1	0	0	0	0	0	1	1	0	0
SERPINA6	0	0	0	0	0	0	0	0	0	0	0	0	0
SHF	18	22	25	15	26	40	31	45	32	84	51	39	58
SLC25A45	5	12	9	8	8	18	21	18	63	67	43	46	32
SIDT2	79	234	163	81	178	360	159	192	346	467	306	280	285
SCGB1B2	0	0	0	1	0	0	0	0	0	0	1	0	0
SERPINA3N	106	187	524	81	115	302	647	433	894	1815	1144	984	1347
SAA2	0	1	1	0	7	1	3	0	0	0	3	1	1
RTN3	306	644	513	260	644	689	745	716	1251	1637	1241	1118	1111
SCGB2B27	0	1	0	0	0	0	1	1	1	0	0	1	0
SEC22A	23	60	32	27	52	52	23	34	33	44	31	34	51
SLC22A30	0	0	0	0	0	0	0	0	0	0	0	0	0
SCGB1B24	0	0	0	0	0	0	0	0	0	0	0	0	0
SLC22A27	0	0	0	0	0	0	0	0	0	0	0	0	0
SKAP2	93	169	150	92	141	132	238	239	536	439	344	336	329
SHC3	0	0	1	0	0	0	3	0	0	9	5	0	0
SH3RF3	0	2	0	0	0	2	5	5	5	10	4	2	1
SCGB2B21	0	0	0	0	0	1	0	0	0	1	0	1	0
SERPINA3C	0	0	2	0	0	4	4	4	6	39	10	7	11
SERPINA3J	0	0	0	0	0	0	0	0	0	0	0	0	0
SCAP	45	137	102	41	93	178	67	97	153	290	152	146	165
SHPK	0	2	3	3	2	3	9	3	12	18	13	8	11
SERPINB1A	6	25	31	14	7	18	23	12	24	47	27	20	42
SHROOM3	7	21	19	10	23	29	37	52	45	37	94	43	36
SAMD4B	52	146	118	49	131	235	140	206	249	349	268	219	182
SBSPON	1	1	0	0	1	2	2	5	4	5	5	2	3
SCGB2B1	0	0	0	1	0	0	2	0	0	0	1	1	0
SIX2	1	0	2	2	0	1	0	2	1	3	1	1	2
SHISA5	52	121	146	62	114	256	275	233	582	753	570	311	318
SEMA6D	1	0	5	1	0	5	30	57	49	108	71	35	28
SLC30A1	0	1	0	0	2	1	3	8	8	26	7	4	5
SLC28A2	2	9	13	7	4	12	35	37	70	74	40	49	26
SEC14L2	3	11	7	8	7	16	13	10	7	26	29	20	19
SERPINA3F	2	3	16	6	1	7	24	40	134	134	114	72	68
SIRPB1B	0	0	3	1	1	0	5	5	8	5	8	3	2
SLC1A2	10	25	26	12	33	35	17	5	22	29	10	49	23
SHC1	162	311	234	103	231	281	365	553	838	1111	730	553	595
SAP30BP	101	250	159	112	182	276	135	148	226	313	231	228	275
SKI	24	119	68	35	90	204	177	252	313	571	383	243	216
SERPINB1B	0	0	3	1	1	3	0	1	2	5	7	14	5
SFRP2	37	107	133	22	71	180	101	55	101	186	102	157	240
SCD1	185	373	296	169	406	653	237	283	214	569	388	356	436
RTP1	0	0	0	0	0	0	0	0	0	0	0	0	1
SHANK1	9	11	14	6	18	35	6	32	14	24	21	26	23
SCUBE1	0	0	2	0	1	0	2	7	0	3	9	3	4
SHC2	17	17	18	12	13	27	21	14	23	35	25	35	43
SLC22A29	0	0	0	0	0	0	2	1	0	2	0	0	0
SERPINA3A	0	0	0	0	0	0	0	0	0	0	0	0	0
RTN2	17	11	14	23	19	16	15	20	22	49	25	26	38
SPARCL1	10	43	55	24	45	50	1421	1617	1445	2762	1960	940	1130
SMPDL3A	23	51	73	46	28	64	183	212	411	461	292	230	204
SOD3	57	115	178	39	37	135	195	150	360	714	468	524	600
SLC8A2	0	0	0	0	0	0	1	1	3	8	1	0	3
SSXB6	0	0	0	0	0	0	0	0	1	0	1	0	1
SPTB	7	21	32	23	27	49	26	25	32	47	51	75	51
SLMO1	30	59	30	23	44	59	23	26	20	33	15	40	41
SSMEM1	0	0	0	0	1	0	0	0	0	1	0	0	0
SLC9A3R2	11	53	25	28	42	61	169	214	226	460	273	137	167
SPESP1	0	0	0	0	0	0	0	0	0	0	0	0	1
SLC31A2	6	18	8	7	11	14	44	57	81	124	55	62	60
SPATA33	2	1	0	3	1	3	0	1	0	2	1	2	1
SMTNL1	0	0	0	0	0	0	0	0	0	1	0	0	0
SREBF1	39	88	70	33	63	157	57	135	137	235	183	96	144
STFA1	0	0	0	0	0	1	0	0	0	0	0	1	0
SPEER4A	1	9	5	15	12	42	10	7	16	28	37	33	46
SRP19	527	899	586	532	958	1111	484	520	624	670	628	711	1116
STFA3	0	0	0	1	0	1	1	1	2	0	1	0	0
SLC52A3	0	1	3	3	5	4	31	31	49	81	86	39	34
SPINK13	2	2	1	0	1	4	3	3	1	2	6	5	11
SSC5D	1	3	1	0	2	4	2	2	1	3	1	2	4
SLC6A20A	0	0	0	0	0	0	0	0	1	0	7	0	0
SLCO1B2	0	0	0	0	0	0	0	0	0	0	0	0	1
SPTLC2	42	93	105	44	71	121	219	277	470	583	551	318	323
SPRR2F	0	0	0	0	0	0	0	0	0	0	0	0	0
STAMBPL1	20	48	19	17	24	52	33	31	58	92	69	59	50
SMIM1	6	2	4	2	0	3	6	1	8	8	4	2	10
SSX9	0	0	0	0	0	0	0	0	0	0	0	0	0
SNAI3	0	0	0	0	2	0	1	0	1	0	3	0	1
SNHG5	103	232	157	122	223	264	147	176	255	374	308	225	273
SNRPA	247	471	297	173	450	668	223	277	375	578	399	356	540
SPAG6L	0	0	0	0	0	0	0	0	0	0	0	0	0
SMIM20	95	159	97	79	133	157	61	87	113	191	117	104	179
SLC5A7	0	0	1	0	1	0	0	0	2	1	1	2	0
SPTA1	0	0	0	0	0	0	1	0	0	4	0	0	0
SSXB8	0	0	0	0	0	0	0	0	0	0	0	0	0
SPRR2G	0	0	0	0	0	0	0	0	0	0	0	1	0
SPDYE4B	1	10	15	16	19	34	21	19	15	28	32	57	65
SRA1	128	308	191	122	212	288	152	130	225	400	268	223	323
SNAI1	34	74	88	22	58	142	84	89	109	226	148	79	116
SPP1	413	908	721	678	725	1059	684	1149	1357	2518	1694	1190	1704
SPG7	58	107	86	52	110	153	58	73	94	147	107	103	116
STAR	2	2	5	3	3	5	2	2	3	8	4	6	5
STAC3	0	2	2	2	2	12	3	3	5	4	7	11	10
TLR8	11	20	32	18	9	34	101	132	359	371	244	227	104
THRSP	7	4	2	6	10	12	24	29	17	48	29	13	30
STK11IP	35	74	46	27	53	85	61	75	145	152	105	97	86
TCEA3	0	2	0	1	1	3	2	2	3	2	5	1	2
THEG	0	0	0	0	0	1	0	0	0	0	0	0	0
TMEM200C	0	0	0	0	0	3	1	1	0	1	0	1	0
THSD1	0	3	2	0	2	4	54	64	55	92	75	33	38
STXBP2	43	95	64	48	65	110	39	53	101	159	102	72	83
SUN2	114	233	184	85	258	302	175	292	377	608	445	315	301
TIMP2	152	289	335	158	167	370	652	551	797	1984	779	582	1122
TAF12	29	70	59	27	63	52	50	62	86	135	72	62	97
TCAF1	11	24	17	11	16	38	46	36	37	83	66	35	41
TMEM106A	6	16	19	10	10	18	40	31	110	89	81	51	40
TFPT	43	106	63	65	77	63	45	62	61	129	83	79	114
STYXL1	2	3	0	1	1	2	1	0	1	0	0	0	3
TDRP	0	1	0	0	0	0	3	4	7	15	5	4	6
TCEAL6	0	0	0	0	0	0	0	0	0	0	0	0	0
TIMM44	192	407	268	182	388	402	130	137	216	315	242	258	305
TLX1	0	0	0	0	0	0	1	0	0	1	0	0	0
STRAP	170	392	253	171	370	412	209	207	300	468	314	333	374
SYNGAP1	5	10	3	6	10	27	8	8	9	27	15	19	20
TAC2	0	0	0	0	0	0	0	0	0	0	0	0	0
TCEAL3	0	1	0	0	2	0	2	1	3	9	7	2	6
SVOP	0	0	0	0	0	0	0	0	0	1	0	0	0
SULT1D1	0	0	0	0	0	0	0	0	0	0	0	0	0
TAOK1	108	202	165	101	190	268	314	392	574	692	660	402	400
TEAD1	9	29	17	6	18	46	40	37	34	58	60	36	46
STK32C	1	0	0	0	0	0	5	1	6	5	12	3	4
TIMM50	79	167	129	87	182	153	77	72	117	134	114	112	165
SUPT4A	252	415	339	276	341	534	269	281	346	624	378	384	501
TCL1B3	0	0	0	0	0	0	0	0	0	0	0	0	0
TCL1B1	0	0	0	0	0	0	0	0	0	0	0	1	0
SYNE3	2	7	8	1	4	11	10	31	29	52	33	12	21
TIMD2	0	0	0	0	0	0	1	0	2	0	3	0	0
SYNDIG1L	2	5	3	5	5	4	7	3	0	9	8	9	14
TCL1B5	0	0	0	0	0	0	0	0	0	0	1	1	0
TRIM12C	1	2	3	2	1	3	26	23	25	31	46	17	13
TUBB1	4	4	0	1	4	6	1	1	2	0	0	0	0
UBTFL1	0	11	5	5	7	10	5	7	2	35	23	35	25
TRABD	35	67	56	46	59	134	67	96	129	170	133	99	146
TMEM256	28	52	51	37	62	88	40	27	62	68	46	48	85
UGT2B37	0	0	0	0	0	0	0	0	0	1	0	0	0
TPST1	42	119	61	43	82	134	85	116	100	239	160	93	139
TRIM12A	0	0	0	0	0	0	0	0	0	0	1	0	0
UNC45B	0	0	0	0	0	0	1	0	0	1	0	0	1
TOR4A	3	4	6	5	2	10	20	34	70	96	70	42	24
TNNT2	1	0	2	0	1	3	10	5	0	7	8	3	6
TMPRSS11A	0	0	0	0	0	0	0	0	0	1	1	0	0
TRIM24	18	64	60	17	47	71	90	98	176	255	187	136	106
TSPAN4	166	354	214	148	276	329	237	284	327	639	402	315	481
TYRP1	0	0	0	0	0	0	0	0	0	0	2	0	0
UGT2B5	0	0	0	0	0	0	0	0	0	0	0	0	0
TNFAIP1	83	190	136	64	160	255	297	404	360	643	470	245	376
USHBP1	3	21	14	18	11	43	136	125	141	244	173	102	124
TNFRSF21	13	52	33	10	21	45	179	188	342	378	373	244	157
UBE2E3	20	33	21	23	61	73	38	49	27	23	36	24	72
UBE3C	28	75	45	22	53	78	57	71	64	122	78	62	78
TRIM32	0	0	0	0	0	0	0	0	0	1	0	0	0
TTC28	9	43	19	14	38	62	39	77	63	119	85	43	64
TXNL1	120	304	173	109	243	329	141	123	180	316	201	184	298
TYW1	6	20	13	12	10	33	14	13	18	32	21	21	27
UNC93A	0	0	0	0	0	0	0	0	0	0	1	2	0
UCN	0	1	3	0	0	10	5	2	0	4	0	2	7
TRAPPC9	20	45	26	10	22	60	83	85	164	197	167	124	96
UBE2E1	238	546	337	154	420	519	314	337	423	553	470	385	634
TMUB1	4	7	7	5	8	15	8	6	12	26	12	15	7
UGT3A1	0	0	0	0	0	1	0	2	0	0	0	0	2
TPGS1	6	21	21	7	15	28	18	14	23	32	24	12	35
TNIP1	47	78	75	21	77	146	166	170	384	549	389	249	227
UGT8A	0	0	0	0	0	1	1	6	4	14	6	2	0
UGT3A2	0	0	1	0	0	0	0	0	0	2	0	0	0
TNS4	0	3	2	1	2	3	1	2	1	0	7	4	3
TRAM2	48	99	96	37	104	185	140	171	175	341	207	221	149
TTLL5	2	0	0	3	4	2	3	1	5	3	5	2	3
ZBTB4	8	19	8	7	7	20	33	63	90	127	94	43	44
USP17LA	0	0	0	0	0	0	0	0	0	0	3	0	0
XKR5	6	10	3	4	6	4	2	4	2	10	7	5	1
VMN2R99	1	0	0	1	0	0	0	0	0	0	0	0	0
VMN2R87	0	0	0	0	0	0	0	0	0	0	0	0	0
VAX2	0	0	0	0	0	1	0	0	1	0	2	0	1
VMN2R71	0	0	0	0	0	0	0	0	0	0	1	1	0
VMN2R7	0	0	0	0	0	0	0	0	0	1	0	0	0
VASH2	6	29	20	9	25	34	15	14	17	28	15	18	19
VMN2R57	0	0	0	0	0	0	0	0	0	1	0	0	1
ZDHHC5	27	58	58	28	60	77	68	118	199	208	179	102	98
VMN2R60	0	0	0	0	0	0	0	0	0	0	0	0	0
VMN2R100	0	0	0	0	0	0	0	0	0	0	0	1	0
VMN2R103	0	0	0	0	0	0	0	0	0	0	0	0	0
WDR45B	133	240	134	125	160	279	193	230	311	410	275	256	354
VMN2R82	0	0	0	0	0	0	0	0	0	0	0	0	0
VWCE	0	0	0	0	0	0	0	0	0	0	1	0	0
WFDC6B	0	0	0	0	0	0	1	0	0	0	0	0	0
ZDHHC8	134	363	158	95	274	439	175	221	195	367	225	274	306
USP36	11	58	39	14	53	86	36	39	52	133	61	62	68
VPS9D1	2	3	2	2	3	8	7	4	5	10	8	7	9
VMN2R96	0	0	2	0	0	0	1	2	7	12	7	5	2
VMN2R9	0	0	0	0	0	0	0	0	0	1	0	0	0
VMN2R101	0	0	0	0	0	0	0	0	0	0	0	0	0
USP40	16	50	27	14	42	45	27	51	54	93	66	89	65
VMN2R75	0	0	0	0	0	0	0	0	0	0	0	0	0
ZFP109	0	0	1	0	1	3	0	1	2	0	0	0	1
WFDC21	11	13	23	11	4	1	6	2	1	9	5	1	6
VMN2R104	0	0	0	0	0	1	0	0	0	0	1	0	0
VMN2R66	0	0	0	0	0	0	0	0	0	0	0	1	0
WNT16	1	6	1	1	3	3	0	2	0	4	2	2	2
ZCCHC7	27	47	35	27	49	76	28	57	69	110	74	62	85
VMN2R83	0	0	0	0	0	0	1	0	0	0	0	0	0
VMN2R19	0	0	0	0	0	0	0	0	0	0	1	0	0
VMN2R12	0	0	0	0	0	0	0	0	0	0	0	0	0
VMN2R97	0	0	0	0	0	0	0	0	1	2	1	0	0
VMN2R94	0	0	0	0	0	0	0	0	0	0	0	1	1
VMN2R25	0	0	0	0	0	0	0	0	0	0	0	0	0
VMN2R124	0	0	0	0	0	1	0	0	0	0	0	0	0
VMN2R85	0	0	0	0	0	0	0	0	0	0	0	0	0
VMN2R93	0	0	0	0	0	0	0	0	0	0	0	0	0
WFDC6A	0	0	0	0	0	1	0	0	0	1	0	0	0
ZC3H4	5	35	26	12	32	73	23	35	46	115	77	45	45
VMN2R70	0	0	0	0	0	0	0	0	0	0	0	0	0
VMN2R78	0	0	0	0	0	0	0	0	1	0	0	0	0
ZCCHC12	0	0	0	0	0	0	1	0	0	0	1	0	0
VWA5A	47	106	98	46	77	124	253	290	556	748	515	364	391
VMN2R73	0	0	0	0	0	0	0	0	0	0	0	1	2
VPS45	40	70	53	36	66	59	58	42	74	86	75	54	87
WFDC1	8	20	9	8	16	11	1	6	5	12	5	1	16
VPS4A	115	261	172	109	218	291	193	225	330	431	361	394	396
VMN2R52	0	1	0	0	0	0	0	0	0	0	0	0	0
VMN2R110	0	0	0	0	0	0	1	0	1	0	0	0	1
ZFP141	31	60	42	29	49	58	45	42	86	142	79	103	91
VMN2R102	0	0	0	0	0	0	0	0	0	0	0	0	0
VMN2R112	0	0	0	0	0	0	0	1	0	0	0	1	0
VMN2R20	0	1	0	0	0	0	1	0	0	0	0	0	0
YY1	65	87	81	25	73	100	80	145	261	356	333	153	179
VMN2R84	0	0	0	0	0	0	0	0	0	1	0	0	0
VMN2R26	0	0	0	0	0	0	0	0	0	0	0	0	0
ZFP119B	0	0	0	0	0	0	0	0	0	0	0	0	0
ZDHHC3	84	164	129	45	192	151	117	116	238	235	218	182	252
ZFP735	0	0	0	0	0	0	0	1	0	2	0	0	0
ZFP668	20	44	24	12	30	54	21	31	49	54	41	40	40
ZFP61	19	28	21	6	28	38	17	16	31	39	24	29	26
ZFP873	4	4	6	5	13	9	9	2	12	21	11	5	14
ZFP972	0	0	0	0	0	0	0	0	1	0	1	2	1
ZSCAN5B	6	4	5	8	17	12	1	0	1	2	1	5	1
ZSCAN20	5	10	10	6	7	12	11	16	21	29	25	16	21
ZFP677	1	1	3	1	4	3	8	12	43	40	34	14	24
ZFP950	22	24	25	24	38	31	16	27	42	63	28	32	42
ZFP945	13	28	20	16	27	20	33	24	43	61	45	43	45
ZFP467	7	10	8	2	2	8	27	52	57	98	59	39	26
ZKSCAN8	15	27	17	14	27	32	35	36	45	82	56	52	32
ZFP948	8	27	12	7	24	21	33	24	30	37	38	26	36
ZFP616	0	0	0	0	0	0	0	0	1	0	0	0	0
ZFP870	2	4	1	3	7	11	6	2	9	12	6	10	8
ZFP189	2	8	2	3	8	8	6	10	14	17	9	9	18
ZFP51	14	20	24	8	25	21	33	30	57	58	50	51	41
ZFP954	14	27	17	14	20	25	28	20	62	88	66	57	52
ZYG11B	37	72	60	29	52	108	81	103	151	231	161	133	116
ZFP60	36	81	37	34	73	81	50	86	86	160	93	116	166
ZFP420	0	1	1	1	2	4	2	0	2	9	3	3	0
ZFP54	2	3	8	3	1	3	13	7	27	15	22	7	11
ZFP712	0	1	3	0	1	3	5	4	6	3	9	3	2
ZFP599	3	2	0	0	7	1	0	1	3	7	3	3	5
ZFP939	0	3	3	2	1	4	3	4	1	5	4	2	2
ZFP563	1	5	2	3	5	6	5	2	9	15	25	9	13
ZFP930	47	120	63	59	96	103	43	79	84	153	59	83	96
ZFP42	1	5	13	9	9	18	17	12	9	39	24	29	26
ZFP354C	14	81	50	28	58	139	37	66	51	91	46	71	74
ZFP65	8	23	15	7	19	22	32	20	35	58	38	39	41
ZFP946	4	11	5	5	5	19	14	16	17	39	21	13	18
ZFP36	586	1217	1699	533	678	1441	4915	4925	7153	6404	8395	5241	5700
ZFP952	2	7	2	7	5	11	8	10	12	20	10	7	12
ZFP52	11	16	26	6	8	32	70	74	116	155	126	100	90
ZFP763	9	15	9	5	18	21	9	9	9	18	8	19	14
ZFP867	1	0	3	1	2	7	1	2	7	4	5	1	4
ZFP820	5	5	3	2	4	5	10	7	6	16	5	12	11
ZFP958	34	47	20	27	57	59	25	26	50	55	42	37	80
ZFP748	6	14	7	6	14	24	7	11	12	41	23	15	10
SSXB5	0	0	0	0	0	0	0	0	0	2	0	0	0
D2HGDH	9	24	17	7	20	26	35	34	59	59	42	30	32
TRIM5	0	0	0	0	1	0	0	1	0	5	0	0	0
4930459L07RIK	0	0	0	0	0	0	1	0	1	2	3	0	0
1700003F12RIK	8	17	5	9	26	17	5	4	3	4	3	8	10
4930415L06RIK	2	8	3	6	4	8	5	6	19	35	9	17	26
1110008L16RIK	37	66	36	17	68	108	37	52	58	83	70	64	76
1700028D13RIK	1	7	4	2	5	10	6	1	4	7	8	7	14
1700012B07RIK	0	0	0	0	0	0	0	0	0	0	0	1	0
4930488B22RIK	0	0	0	0	1	0	2	0	0	0	0	0	0
1110004E09RIK	43	55	44	25	66	88	36	43	31	76	46	45	81
1700057G04RIK	0	0	0	0	0	0	0	0	0	1	0	0	0
4833418N02RIK	0	0	2	0	0	0	0	0	0	1	2	1	0
1110012L19RIK	21	39	19	18	43	29	28	27	36	45	36	36	62
1810019D21RIK	2	5	7	9	10	13	20	7	4	21	9	22	24
1700024P16RIK	0	1	3	1	0	2	2	0	3	6	10	7	12
1700001P01RIK	2	3	0	2	2	0	0	1	3	6	4	1	3
1700016L21RIK	0	0	0	0	1	1	0	0	0	0	0	0	0
1700061G19RIK	0	0	0	0	0	0	0	0	0	0	0	0	0
2310034O05RIK	0	0	0	0	1	1	0	0	1	1	0	0	0
4930448C13RIK	0	0	0	0	0	0	0	1	0	0	1	0	0
2900076A07RIK	11	27	6	4	11	23	8	19	27	29	35	16	30
1700029B22RIK	0	0	0	0	0	0	0	0	0	0	0	1	0
2610008E11RIK	6	13	13	14	13	26	18	20	19	32	16	17	38
1700001J03RIK	0	0	0	0	0	0	1	0	0	0	0	0	1
1700028P14RIK	0	0	0	0	0	0	1	0	0	0	0	0	0
1500017E21RIK	0	1	0	0	1	0	0	0	2	1	4	0	2
1700025G04RIK	24	35	49	18	49	73	66	70	86	144	87	91	92
4930480G23RIK	0	0	0	0	0	0	0	0	0	0	0	0	0
4930431F12RIK	0	0	0	0	0	0	0	0	0	0	0	0	0
2310057M21RIK	18	57	31	22	41	55	18	29	28	46	25	41	45
1700116B05RIK	0	0	0	0	0	0	0	0	0	0	0	1	0
2700094K13RIK	42	95	49	45	49	46	17	22	42	95	56	65	57
4930407G08RIK	0	1	0	0	0	0	1	0	0	0	0	0	1
3100003L05RIK	0	0	0	0	0	1	0	0	0	0	0	1	0
1110036E04RIK	0	0	1	0	0	0	0	0	0	0	0	0	0
1700125G02RIK	0	0	1	0	0	0	2	0	0	0	0	3	2
1700001L05RIK	5	3	3	0	3	8	9	7	7	12	9	5	6
1700019C18RIK	0	0	0	0	0	0	0	0	1	1	0	0	0
1700022A22RIK	0	0	0	0	0	0	0	0	0	0	0	0	0
1700109G14RIK	0	0	1	0	0	0	0	0	0	0	0	0	1
1700034P13RIK	2	3	1	0	1	1	0	0	0	0	1	0	1
1500009L16RIK	15	31	10	11	40	37	17	17	20	34	22	38	28
2700054A10RIK	1	1	0	0	2	2	0	1	0	2	0	1	0
1500009C09RIK	0	1	0	0	0	0	0	1	0	2	0	0	2
2610035F20RIK	0	0	0	2	0	1	1	1	0	1	1	1	1
1700112H15RIK	0	0	0	0	0	0	0	0	0	0	0	1	0
2310016D03RIK	0	0	0	0	0	0	0	0	0	0	0	0	0
4930447M23RIK	0	1	0	0	0	1	0	0	1	0	0	0	0
1700012A03RIK	0	0	0	0	0	0	0	0	0	1	0	0	0
1700024I08RIK	0	0	0	0	0	0	0	0	0	0	0	0	0
4930406D18RIK	0	0	0	0	0	0	0	0	0	0	0	0	0
2610316D01RIK	0	0	0	0	0	0	0	0	1	0	0	0	0
4930415O20RIK	0	0	0	0	0	0	0	0	0	0	0	0	0
1700010I14RIK	0	0	1	0	0	0	2	1	1	1	4	1	1
2610528J11RIK	0	0	0	0	0	0	0	1	1	1	4	0	3
2210407C18RIK	0	0	0	0	0	0	0	2	2	0	7	3	2
4930447N08RIK	0	0	0	0	0	1	0	2	0	0	0	0	0
4930519F16RIK	0	0	1	0	0	0	0	0	0	2	0	0	0
4930513N10RIK	0	0	0	0	0	1	0	0	1	0	0	0	0
4930426D05RIK	0	0	0	0	0	0	0	0	0	0	0	0	0
1700011H14RIK	1	9	10	7	6	29	11	9	16	39	21	25	22
1700027A15RIK	0	0	0	0	1	0	0	1	0	0	0	0	0
1700009C05RIK	0	0	0	0	0	0	0	0	0	0	0	0	0
4930429F11RIK	0	1	0	0	0	0	0	0	0	0	0	0	1
1700024N05RIK	0	0	0	0	0	0	0	0	0	0	0	0	0
1700021N21RIK	0	0	2	2	0	1	0	0	0	1	0	0	0
4930483O08RIK	2	2	1	4	3	5	2	4	1	8	13	15	18
1700001C02RIK	0	0	0	0	0	0	2	0	0	1	1	0	0
1700092C02RIK	0	0	0	0	0	0	0	0	0	1	0	0	0
2310039L15RIK	0	0	0	0	0	1	0	1	1	0	1	0	0
2810442N19RIK	0	0	0	0	0	0	0	0	0	0	0	0	0
1700012D14RIK	0	0	0	1	2	1	0	0	1	0	1	0	0
2900057B20RIK	0	0	0	0	0	0	0	0	0	0	0	2	0
1700054K19RIK	0	0	0	0	0	0	0	0	0	0	0	0	0
4930444M15RIK	0	0	0	0	0	1	2	0	1	0	0	1	0
4930515L03RIK	0	0	0	0	0	0	0	0	0	0	0	0	0
2310008N11RIK	0	0	0	0	0	0	0	0	0	0	0	0	0
1700017G19RIK	0	0	0	0	0	2	0	0	1	0	1	0	0
1700080O16RIK	0	0	0	0	0	1	0	0	0	2	0	0	1
2310061I04RIK	11	30	21	13	23	38	22	30	38	48	32	22	41
1700120G07RIK	0	0	0	0	0	0	0	0	0	1	0	0	0
4930423M02RIK	1	8	4	6	3	13	9	9	9	18	26	28	26
2810433D01RIK	0	0	0	0	0	1	2	0	0	2	2	1	1
1700010D01RIK	1	4	3	2	3	13	5	7	7	9	8	20	21
2300002M23RIK	0	1	1	0	0	1	0	0	0	0	1	3	0
1700122C19RIK	0	0	0	0	0	0	0	0	0	0	0	0	0
1110015O18RIK	0	0	0	0	0	0	0	0	0	0	1	1	0
2210404O09RIK	8	21	20	17	23	45	54	35	47	83	62	76	92
4930417O22RIK	0	0	0	0	0	0	0	0	0	1	1	1	0
1700047M11RIK	0	0	0	0	0	0	0	0	1	0	0	0	0
1700084M14RIK	0	2	6	0	7	10	12	4	10	13	15	14	17
1700101O22RIK	0	0	0	0	0	0	0	0	0	0	0	0	0
1110001J03RIK	197	416	189	180	297	196	81	110	122	196	125	128	228
1700045H11RIK	0	0	0	0	0	0	0	0	0	0	0	0	0
2010109A12RIK	2	1	0	0	1	1	0	0	0	1	2	0	3
4930474N09RIK	0	0	0	1	0	0	1	0	1	0	0	1	0
1700022A21RIK	0	0	0	0	0	0	0	0	0	0	2	0	1
4930453N24RIK	39	92	44	36	54	80	40	52	63	126	73	56	83
1700030A11RIK	1	2	4	2	1	16	2	2	7	2	3	6	8
1700042G15RIK	0	0	0	1	0	0	0	0	0	0	0	1	0
4930524C18RIK	0	0	0	0	0	0	0	0	0	0	0	0	0
1110058D11RIK	2	2	0	1	2	2	4	1	5	17	7	23	4
4930477N07RIK	0	0	0	0	0	0	0	0	0	0	0	0	0
1700122O11RIK	0	1	0	0	0	0	0	0	0	0	0	0	0
4930428O21RIK	1	0	0	0	0	0	1	1	1	0	2	1	0
3110002H16RIK	33	48	24	8	43	62	63	76	125	135	109	84	91
4833427G06RIK	0	0	0	0	0	1	1	0	0	1	0	2	0
1700088E04RIK	2	5	4	2	3	12	4	2	5	3	1	5	3
1700121N20RIK	0	0	0	0	0	0	0	0	0	0	0	0	0
4930500L23RIK	0	1	0	0	0	0	1	0	1	0	0	0	0
4930511A08RIK	0	0	0	0	0	0	0	1	1	0	0	0	0
2410012E07RIK	0	0	0	0	0	0	0	0	0	2	0	0	0
1700023C21RIK	0	0	0	0	0	0	0	0	0	0	0	1	1
2210408I21RIK	2	18	7	6	11	13	11	12	17	15	16	14	16
2610307P16RIK	0	0	1	3	3	1	2	0	4	1	2	0	3
1700023F02RIK	0	1	0	0	0	0	0	0	0	0	0	0	0
2610001J05RIK	47	67	49	44	82	90	73	83	98	190	99	90	119
1500011K16RIK	23	62	29	21	51	41	22	39	38	40	46	39	58
4930524O08RIK	0	0	0	0	0	1	1	0	0	0	0	1	0
1700108F19RIK	0	0	0	0	0	0	0	0	0	0	2	0	0
4921530L21RIK	0	0	0	0	1	0	0	1	1	0	1	2	2
4930405J17RIK	0	0	0	0	0	0	1	1	0	0	1	0	0
4930504C09RIK	0	0	0	0	0	0	0	0	0	0	0	1	0
4930509E16RIK	1	2	0	1	4	4	0	2	0	2	0	2	1
1700030M09RIK	0	1	0	0	0	1	0	0	0	0	0	0	0
2810004N23RIK	162	263	172	109	285	280	99	105	110	192	136	180	253
1810006J02RIK	0	0	0	0	0	0	1	3	4	5	3	0	1
1700029J03RIK	6	21	17	12	16	36	13	7	12	20	18	37	65
4930455H04RIK	0	0	0	0	0	0	0	0	0	1	0	0	0
1700037C18RIK	0	1	1	0	0	0	0	0	1	0	4	1	2
1700096P03RIK	0	0	0	0	0	2	0	0	0	0	0	0	0
4930438E09RIK	0	0	0	0	0	0	0	0	0	0	1	1	0
2210417A02RIK	0	0	0	0	1	0	1	1	0	1	0	0	0
1700030C10RIK	0	0	0	1	1	4	4	0	2	1	4	1	5
1700102H20RIK	0	1	0	0	3	3	0	0	0	1	1	1	1
3110045C21RIK	0	1	0	4	2	0	0	0	0	1	0	0	0
1700041M19RIK	0	0	0	0	0	0	0	0	0	0	0	0	0
1700072B07RIK	0	0	0	0	0	0	0	0	0	0	0	0	0
4930471C04RIK	0	0	0	0	0	0	0	0	0	0	0	0	0
1700022H01RIK	0	0	0	0	0	0	0	0	0	1	0	0	0
2310003N18RIK	0	0	0	0	0	0	1	0	0	0	0	0	0
2810428I15RIK	1	4	2	8	7	3	6	3	6	0	2	1	10
2610528A11RIK	55	147	68	39	75	148	15	78	24	84	26	29	106
2310020H05RIK	0	0	0	0	0	0	0	0	0	0	2	0	1
4930447F24RIK	26	31	27	16	26	64	15	12	23	45	21	31	40
2810006K23RIK	33	55	36	36	61	59	41	53	38	77	64	53	61
2810429I04RIK	10	26	18	7	17	28	4	9	14	27	10	9	18
1700112E06RIK	6	7	5	4	7	8	12	11	31	52	21	32	29
3110015C05RIK	0	0	0	0	0	0	0	0	0	0	1	2	1
1700113A16RIK	3	7	2	3	6	6	1	1	6	5	4	7	8
1700025C18RIK	0	0	0	0	0	4	0	1	2	0	4	1	0
1110038F14RIK	28	63	57	30	70	87	40	37	48	81	52	66	85
4930469G21RIK	0	0	0	0	0	0	1	1	0	0	1	1	0
4921524J17RIK	51	51	44	33	77	90	49	80	89	104	76	86	125
1700003L19RIK	0	0	0	1	0	0	0	0	0	0	0	0	0
4922502N22RIK	0	0	0	0	0	0	0	0	2	0	1	0	0
2310015A10RIK	0	2	4	0	1	3	2	6	5	7	3	2	1
1700006A11RIK	0	0	0	0	0	0	0	0	0	0	0	0	0
1700016D06RIK	0	0	0	0	0	0	0	0	0	0	0	0	1
4930479D17RIK	0	0	0	0	0	1	0	2	0	0	0	0	0
1700015E13RIK	0	1	0	0	0	1	0	0	0	1	1	1	1
4930522H14RIK	0	0	0	0	0	1	1	0	0	0	0	1	0
4930502E09RIK	0	0	0	0	0	0	0	0	0	1	0	0	0
2010106C02RIK	0	0	0	0	0	0	0	0	0	0	0	0	0
2310036O22RIK	544	889	759	548	896	869	564	691	929	1507	1135	807	1095
1700003G13RIK	0	0	0	0	1	2	0	0	0	0	1	0	0
2310040G24RIK	5	11	4	4	8	9	4	5	10	17	8	4	16
1700085C21RIK	0	0	0	0	0	0	0	0	0	0	0	0	0
4930505G20RIK	0	0	0	0	0	0	0	0	0	1	0	0	0
1700016G22RIK	0	0	0	0	0	0	0	0	0	1	0	0	0
1700012H19RIK	0	0	0	0	0	0	0	0	0	0	0	0	0
2210019I11RIK	0	0	0	0	0	0	0	0	1	0	0	0	1
1810010D01RIK	0	0	1	0	0	1	0	0	0	0	0	1	2
4930503L19RIK	8	22	11	9	17	13	25	27	24	53	35	20	22
2410021H03RIK	1	2	3	4	2	12	5	5	5	4	4	7	13
4930440I19RIK	0	0	0	0	0	0	0	0	0	0	0	0	0
1700029H14RIK	0	0	0	0	0	1	0	1	0	0	2	0	0
2410004P03RIK	0	1	0	0	1	0	0	0	0	0	0	2	1
1700057H15RIK	0	0	0	0	0	0	0	0	0	0	1	0	0
1810030O07RIK	54	97	80	52	104	108	128	138	243	279	208	196	165
1700083H02RIK	0	0	0	0	0	0	0	0	0	1	0	0	0
2900011O08RIK	0	1	0	0	0	0	1	1	0	2	1	1	0
1700123O12RIK	1	0	0	0	0	1	0	0	0	0	0	0	0
4930482G09RIK	0	0	0	0	0	0	0	0	0	0	0	0	0
2700089I24RIK	0	0	0	0	0	0	2	1	0	0	0	0	0
4930522O17RIK	0	0	0	0	0	0	0	0	0	0	0	1	0
4930404I05RIK	0	0	0	0	0	0	0	0	1	0	0	1	0
1700019G24RIK	1	0	0	0	0	1	0	0	0	0	0	1	4
1500012K07RIK	1	1	2	2	3	1	7	7	8	30	22	6	6
2010001A14RIK	0	3	3	2	6	8	3	0	0	1	6	4	6
4930452G13RIK	0	0	1	0	0	5	0	0	0	1	0	0	0
4833428L15RIK	0	0	0	0	0	0	0	0	0	1	0	1	0
2210416O15RIK	0	0	0	0	0	0	1	0	0	0	0	0	1
4921536K21RIK	3	3	1	0	0	1	1	3	1	4	1	3	0
2010016I18RIK	0	0	0	0	0	1	0	0	0	0	2	0	0
2500004C02RIK	2	4	1	3	5	8	0	2	6	6	4	3	6
1700019B03RIK	1	0	1	0	0	1	1	1	0	3	1	3	2
1700057H21RIK	0	0	0	0	0	0	0	2	0	1	2	0	0
1600002K03RIK	25	44	29	18	27	33	16	29	45	53	37	25	44
2010109I03RIK	0	0	0	0	0	0	0	0	0	0	1	1	0
1600014C10RIK	20	29	23	33	44	34	44	42	124	130	88	72	70
1700019N19RIK	0	0	0	0	0	0	0	0	0	0	0	0	0
0610009O20RIK	43	84	59	35	77	92	49	56	85	134	85	84	89
1600002D24RIK	1	0	0	0	0	0	1	0	0	0	0	0	0
4930465M20RIK	1	0	0	0	0	1	0	0	0	0	0	0	0
1110004F10RIK	648	1198	826	506	1279	1094	520	563	864	1074	898	722	1135
1700007P06RIK	0	0	0	0	0	0	0	0	0	1	2	0	1
1700019B21RIK	0	0	0	0	0	0	0	1	0	1	1	0	2
4930433B08RIK	0	0	0	0	0	0	1	0	0	1	0	0	0
1700011I03RIK	0	0	1	0	0	0	0	0	0	1	0	2	0
1110034G24RIK	5	7	14	5	11	7	3	4	21	21	27	12	14
1700029J07RIK	3	4	1	0	4	4	0	2	1	2	1	2	4
1700006H21RIK	0	0	0	0	0	0	0	0	0	0	0	0	0
4930419G24RIK	0	0	0	1	0	0	0	0	0	0	1	0	0
1700025F24RIK	0	0	0	0	0	0	0	0	0	0	0	0	0
1190002N15RIK	66	105	92	46	110	196	67	99	192	277	205	194	150
1700001D01RIK	0	0	0	0	0	0	0	1	0	0	1	1	1
4930509K18RIK	0	0	0	0	0	0	0	0	0	0	1	0	0
3110043O21RIK	5	19	14	8	10	15	29	34	31	64	39	34	25
2310002L09RIK	1	0	1	0	0	3	0	1	0	1	1	0	0
1700026J14RIK	3	12	7	15	9	37	17	11	14	18	21	36	33
2310069G16RIK	1	0	0	0	2	1	0	0	0	0	1	1	0
4930407I10RIK	0	0	0	0	0	0	0	0	0	0	0	0	0
1600025M17RIK	0	0	0	0	0	0	0	0	0	0	1	0	1
4930527F14RIK	0	0	0	0	0	0	0	0	0	0	0	0	0
1700015F17RIK	0	1	0	0	0	0	0	0	1	0	0	0	0
1810013A23RIK	0	0	0	1	0	1	0	1	0	1	0	0	0
1700064J06RIK	0	1	0	1	0	5	1	0	1	5	3	3	3
4930404A05RIK	0	0	0	0	0	0	0	0	0	0	0	0	0
4930402H24RIK	3	5	9	5	9	5	33	30	32	40	20	19	30
4921525O09RIK	0	1	1	1	0	3	0	1	0	3	0	2	0
1700007L15RIK	10	22	18	27	26	36	9	11	13	27	21	19	50
2810417H13RIK	125	366	249	180	389	363	200	205	264	390	314	232	364
1700086O06RIK	4	2	2	2	3	1	1	0	0	2	0	0	2
1700049E15RIK	0	0	0	0	0	0	0	0	0	0	1	0	0
1700039E15RIK	0	3	1	5	3	8	7	0	0	1	1	6	4
4930447C04RIK	0	3	2	0	0	0	0	0	0	0	0	0	0
4930444P10RIK	0	0	0	0	0	0	0	0	1	0	0	0	0
0610040B10RIK	0	2	3	1	0	3	1	0	1	0	2	0	2
4930471M09RIK	0	0	0	0	0	0	0	0	0	1	0	0	0
2400006E01RIK	0	0	0	0	0	0	1	0	1	0	1	0	0
1700092K14RIK	0	8	4	9	6	23	11	6	8	18	14	25	35
1700065J11RIK	0	0	0	0	0	0	0	0	0	0	0	1	0
1700008O03RIK	0	0	0	0	1	2	0	0	0	0	0	1	1
4930412O13RIK	0	13	14	13	11	19	23	6	16	43	19	42	51
3110079O15RIK	189	355	280	276	469	967	75	160	81	211	79	119	358
1700123O21RIK	0	0	1	0	0	0	1	0	0	0	1	0	0
1700063O14RIK	0	0	0	0	0	0	0	0	0	0	1	0	0
1700017D01RIK	0	0	0	1	0	0	0	0	0	1	0	0	0
1700031A10RIK	0	0	0	0	0	0	0	0	0	0	0	0	0
2410124H12RIK	0	0	1	0	0	0	0	2	0	2	2	0	2
2210404E10RIK	4	19	8	17	13	27	20	6	13	29	23	17	35
4921511C10RIK	0	0	0	0	0	0	0	0	0	0	0	0	0
1700109H08RIK	11	13	24	8	24	23	28	44	37	64	47	49	60
4930519H02RIK	0	0	0	0	0	0	0	0	0	0	0	0	0
1110008P14RIK	35	58	40	39	57	55	49	43	90	98	92	62	111
1700034H15RIK	0	0	0	0	0	0	0	0	3	0	2	0	0
2200002D01RIK	1	0	0	1	0	2	1	0	1	3	2	0	5
1700066J03RIK	0	0	0	0	0	0	0	0	1	0	0	0	2
2410131K14RIK	27	96	57	31	61	87	49	77	94	142	111	73	108
1700034O15RIK	0	1	1	0	0	0	0	0	0	1	0	0	0
3830403N18RIK	53	66	37	29	67	68	2	19	11	20	8	19	52
4921539E11RIK	0	0	1	0	1	0	0	0	0	0	0	1	0
1700007G11RIK	0	1	0	0	0	0	0	0	2	1	0	0	2
1700104L18RIK	0	0	0	0	0	0	0	0	0	0	0	0	0
4930445N18RIK	1	3	3	11	9	14	2	7	10	16	11	16	19
1700109G15RIK	0	0	0	0	0	0	0	0	0	0	0	0	0
1700094J05RIK	0	0	0	0	0	0	0	0	0	0	2	0	0
1600019K03RIK	0	0	0	0	0	0	0	0	0	1	1	0	0
4930405A10RIK	0	0	0	0	0	0	0	0	0	1	0	0	0
2810403A07RIK	23	53	18	8	51	76	43	76	85	134	81	55	53
1700010J16RIK	0	0	0	0	0	0	0	0	0	1	0	1	0
1700074P13RIK	0	1	0	0	0	0	1	0	0	0	0	0	0
1700040L02RIK	4	12	12	5	13	21	3	1	3	6	3	4	13
4930515L19RIK	0	0	0	0	0	0	0	0	0	0	1	0	0
2810459M11RIK	13	18	19	12	22	31	4	14	6	20	6	19	15
2610507B11RIK	153	318	253	133	268	463	442	528	768	948	717	610	443
4930461G14RIK	0	1	0	0	0	0	2	0	0	0	0	0	1
1810008I18RIK	0	1	0	0	2	1	0	0	0	2	0	0	0
0610007P14RIK	29	72	46	30	65	130	34	40	60	113	71	76	81
1700012C14RIK	0	0	0	0	0	0	0	0	0	0	0	1	1
4632427E13RIK	10	16	10	8	16	33	14	21	29	64	25	36	48
1700013G24RIK	0	0	0	0	0	0	0	0	0	0	0	0	0
4930448I18RIK	0	0	0	0	0	0	0	0	0	0	0	0	0
4930455B14RIK	0	0	0	0	0	0	0	0	0	0	0	1	0
4930428D20RIK	0	0	0	0	0	0	0	0	0	0	0	0	0
4930473A02RIK	1	3	1	2	1	1	1	2	2	0	1	2	5
1700064M15RIK	0	0	0	0	0	0	0	0	0	3	1	0	0
1700001G11RIK	1	1	1	0	0	2	3	2	2	3	4	1	1
3632451O06RIK	21	15	26	14	35	22	24	59	34	85	31	43	57
1700026D11RIK	0	0	0	0	0	0	0	0	0	0	0	1	0
1700025F22RIK	0	0	0	0	0	0	0	0	0	0	3	0	0
1700001K19RIK	0	0	0	0	1	0	0	0	1	2	0	0	0
0610030E20RIK	9	18	11	10	27	39	13	26	40	60	38	45	30
4930524B17RIK	0	0	0	0	0	0	0	0	0	1	0	0	0
1700066O22RIK	0	0	0	0	0	0	1	0	0	0	1	0	0
2310009B15RIK	35	56	37	46	67	54	24	35	29	53	32	41	42
1700024G13RIK	0	0	0	0	0	0	0	0	0	0	0	0	0
4632428C04RIK	0	0	0	0	0	0	0	0	0	1	0	0	0
4930430F08RIK	31	93	47	41	73	102	18	47	44	58	42	45	72
1700109K24RIK	0	0	0	0	0	0	0	0	0	0	1	0	0
1700039E22RIK	0	0	0	0	0	0	0	0	0	0	0	0	0
2010107E04RIK	426	716	456	417	705	926	377	344	468	625	518	498	768
1810063I02RIK	1	0	6	6	2	10	6	3	3	12	5	12	15
4930470P17RIK	0	0	0	0	0	0	0	0	0	0	1	1	0
1810012K16RIK	10	21	16	22	24	53	15	11	25	34	20	68	68
3110082I17RIK	67	130	88	66	131	119	50	51	53	114	62	86	118
1700027F09RIK	0	0	0	0	2	0	0	0	0	0	1	0	0
1700023F06RIK	0	0	0	0	1	4	1	1	0	0	0	1	3
4930519K11RIK	1	5	8	7	2	11	11	2	4	4	7	7	15
2810029C07RIK	12	30	19	25	26	58	28	25	25	58	56	36	65
1700012B09RIK	0	0	0	1	0	1	0	0	0	1	0	0	0
4833439L19RIK	106	235	186	103	182	270	278	338	490	737	521	325	386
1700029M20RIK	0	4	4	0	2	7	6	2	2	5	4	9	10
1500015L24RIK	0	0	0	0	0	1	0	0	0	0	0	0	0
1700010I02RIK	0	0	0	0	0	0	0	0	0	1	0	0	1
1700007F19RIK	0	1	0	0	0	0	0	0	0	0	0	0	0
1700027J07RIK	0	0	0	0	0	0	0	1	0	0	0	0	0
2900052N01RIK	0	0	0	0	0	0	0	0	0	0	0	0	0
2210010C04RIK	0	0	0	0	0	0	0	0	1	1	0	0	0
1700028I16RIK	1	0	0	0	0	1	0	1	0	0	0	1	1
4930511E03RIK	0	0	0	0	0	0	0	0	0	0	0	1	0
4930455F16RIK	0	0	0	0	0	0	0	0	1	0	0	0	0
4930519F24RIK	0	0	0	0	0	0	0	0	0	0	0	0	1
2410004B18RIK	19	55	36	22	36	51	31	35	46	74	48	35	52
1810064F22RIK	0	0	0	0	0	0	0	0	0	2	1	1	1
4930523O13RIK	0	0	0	0	1	0	0	0	0	0	0	0	1
4930512B01RIK	0	0	0	0	0	0	0	0	0	0	0	0	0
2700062C07RIK	39	73	28	33	62	50	34	32	53	65	36	38	46
1700051A21RIK	0	0	0	1	2	0	0	0	0	1	1	3	2
1110037F02RIK	5	20	14	7	16	26	15	13	17	34	20	23	18
1700009J07RIK	1	1	0	2	3	3	0	0	1	1	1	2	4
2610301B20RIK	37	59	39	28	79	89	46	70	87	134	74	83	105
1700030L20RIK	0	0	0	0	0	1	0	0	0	1	0	1	1
1700061I17RIK	0	0	0	0	0	0	0	0	0	0	0	0	1
1700007B14RIK	0	0	0	0	0	0	0	0	0	1	0	0	0
1810021B22RIK	0	0	0	0	0	0	0	0	0	0	0	0	0
1700054A03RIK	0	0	0	0	0	0	0	0	0	0	2	0	0
1700120E14RIK	0	0	0	0	0	0	0	0	0	0	0	1	0
4930474N05RIK	0	0	0	0	0	0	0	0	1	0	0	0	0
3110056K07RIK	6	5	1	1	3	5	4	3	6	10	5	8	10
4930431P03RIK	0	0	0	0	2	0	1	5	1	5	2	0	1
1700065I16RIK	0	0	0	0	0	0	0	0	0	0	1	0	1
1700063D05RIK	0	0	0	0	0	0	0	0	0	1	0	0	0
2410004I01RIK	0	0	0	0	0	0	0	0	1	0	0	0	0
1700001O22RIK	12	20	5	7	22	22	6	8	15	26	13	14	18
4930502A04RIK	0	0	0	0	0	0	0	0	0	0	1	0	0
2700070H01RIK	1	0	1	0	0	0	2	2	0	1	1	2	2
3110009F21RIK	0	0	0	0	1	3	0	1	0	2	2	1	0
1700066B17RIK	0	1	0	0	0	1	0	0	0	0	0	0	2
4930483J18RIK	0	0	0	0	0	0	0	0	0	0	0	0	2
1700125G22RIK	0	0	0	0	0	0	0	0	0	0	0	0	0
1700020N18RIK	1	1	0	0	1	0	0	0	0	0	0	0	0
1700080E11RIK	4	12	22	6	17	37	27	11	21	42	26	47	53
4930480K15RIK	0	0	0	0	0	0	0	0	0	1	0	0	0
2700060E02RIK	257	484	279	278	403	466	247	268	388	577	351	351	615
4930428E07RIK	0	1	0	1	0	0	2	2	1	2	2	2	2
4930442L01RIK	0	9	15	4	7	21	8	10	12	16	8	29	28
1500026H17RIK	0	0	0	0	0	0	0	0	0	0	0	0	2
1700011E24RIK	0	0	0	0	0	1	0	0	0	0	0	1	0
1700128F08RIK	0	0	0	0	0	0	0	0	0	0	1	0	0
1110051M20RIK	82	193	109	74	169	168	49	50	77	122	81	110	149
4930484H19RIK	0	0	0	0	0	0	0	0	0	0	1	0	0
1700017N19RIK	0	0	0	0	0	0	0	0	0	0	0	0	0
4930452A19RIK	0	0	0	0	0	0	0	0	0	0	0	0	0
2810404M03RIK	0	0	0	0	0	0	0	0	0	0	0	1	0
1700012I11RIK	0	0	0	0	0	1	0	0	0	0	2	0	0
4930429D17RIK	0	0	0	0	0	0	2	0	2	2	3	1	1
4921508D12RIK	0	0	0	0	0	0	0	0	0	0	0	0	1
1700123M08RIK	2	2	3	0	2	7	2	0	6	3	2	1	3
1700001C19RIK	0	0	0	0	0	0	0	1	0	1	0	0	0
1700013H16RIK	0	0	0	0	0	0	0	0	0	0	0	0	0
4930512M02RIK	0	0	0	0	0	0	0	0	0	0	0	0	0
4930505K14RIK	0	0	0	0	0	0	0	0	0	0	0	0	0
4921517D22RIK	0	0	0	0	0	0	0	0	0	0	0	0	0
1700018A04RIK	0	2	1	1	0	4	3	2	0	2	0	0	4
3830432H09RIK	2	7	4	4	5	18	8	4	10	17	19	20	19
2210408F21RIK	2	3	1	1	4	3	12	10	16	15	7	6	18
1700108J01RIK	0	0	0	0	0	0	0	0	0	0	0	0	0
1700034G24RIK	2	6	6	5	6	12	6	6	2	5	5	11	22
4930451G09RIK	1	3	5	6	6	5	1	4	3	4	6	3	5
1700052I22RIK	0	0	0	1	0	0	0	1	1	0	1	1	0
1700041A01RIK	0	0	0	1	0	0	0	0	1	1	2	1	0
4930473O22RIK	0	0	0	0	0	0	0	1	0	0	0	1	0
1700100I10RIK	0	0	0	1	0	0	0	0	0	0	0	0	1
2610020H08RIK	1	3	7	3	1	4	2	2	3	5	4	4	0
4930449E01RIK	1	0	0	0	0	0	0	0	0	0	1	0	0
4930441J16RIK	0	0	0	0	0	0	0	0	1	0	0	0	0
4930427A07RIK	16	25	11	12	18	40	9	20	11	29	17	23	20
1810058I24RIK	142	299	235	181	244	432	129	160	185	378	175	233	344
4930513O06RIK	0	0	0	0	0	0	0	0	0	0	1	0	0
2810021J22RIK	0	2	2	1	1	5	0	1	2	5	4	1	10
1700110C19RIK	0	0	0	5	0	5	1	2	2	2	2	5	3
2310022A10RIK	27	58	42	28	53	83	54	53	125	151	95	77	93
4930480K23RIK	0	0	0	0	1	1	0	1	2	1	2	2	2
1700030N03RIK	2	4	11	13	4	17	17	13	17	29	28	43	62
1810062G17RIK	1	0	0	3	3	3	0	0	0	1	1	1	0
3110009E18RIK	24	49	24	25	44	21	15	21	29	25	20	29	44
1700008K24RIK	0	0	0	0	0	0	0	0	0	0	0	0	0
1700112J05RIK	0	0	0	0	0	0	0	0	0	0	1	0	0
2010107G12RIK	0	0	0	0	0	2	1	1	2	4	2	0	2
3632454L22RIK	0	0	0	0	0	0	0	1	1	2	0	0	2
1700003I22RIK	0	0	1	3	1	0	7	19	25	124	72	47	25
4930467D21RIK	0	0	0	0	0	0	0	0	0	0	0	0	0
4732490B19RIK	1	10	8	6	3	24	6	3	6	15	10	21	16
1700003H04RIK	0	0	0	0	0	0	0	0	0	1	1	0	0
4921509C19RIK	0	0	0	0	0	0	0	0	0	0	0	0	0
4930511A02RIK	0	5	1	2	2	10	2	2	7	8	10	22	7
2010009K17RIK	1	1	0	0	0	1	0	0	0	0	0	0	0
2610507I01RIK	0	0	0	0	0	0	0	0	0	0	0	0	0
2810410L24RIK	3	2	1	1	6	5	4	5	0	8	6	3	4
4930503F20RIK	0	0	0	0	1	0	0	0	0	0	0	0	0
2810002D19RIK	7	17	9	4	13	22	8	4	10	19	10	7	14
1110017D15RIK	0	1	0	0	1	0	0	1	1	1	0	0	1
2210414B05RIK	0	0	0	0	0	0	0	0	0	0	0	0	0
4930452N14RIK	0	0	0	0	0	2	0	0	0	0	0	0	0
1700121L16RIK	0	0	0	0	0	4	2	0	1	3	2	2	0
1700008C04RIK	0	0	0	0	0	0	1	0	2	0	0	0	2
1700081H04RIK	0	0	0	0	0	0	0	0	0	0	0	0	0
1700018G05RIK	2	1	5	1	1	4	1	1	0	3	1	1	3
1700010B08RIK	2	4	0	2	2	5	5	4	2	4	10	5	5
4930429F24RIK	0	0	0	0	0	0	0	0	0	0	0	0	0
1110019D14RIK	1	4	2	3	2	3	1	1	3	2	0	4	1
1700054M17RIK	1	0	0	0	0	0	0	0	0	0	0	0	0
4930435E12RIK	0	0	0	0	0	0	0	0	1	0	0	0	0
4930432K21RIK	4	7	8	2	9	4	2	13	4	11	3	4	7
2900079G21RIK	0	0	0	0	0	0	0	0	0	0	0	0	0
1700034J05RIK	0	3	1	1	3	1	1	0	0	0	0	1	0
1810055G02RIK	278	593	420	235	453	497	190	367	300	537	356	389	489
4930518P08RIK	0	3	4	5	3	7	10	3	3	9	6	7	8
2900009J06RIK	1	5	2	2	6	3	1	3	1	1	1	1	4
4632404H12RIK	0	0	0	1	0	0	0	0	1	0	0	1	1
1700036G14RIK	0	0	0	0	0	0	1	2	2	2	1	4	0
1700061J23RIK	0	0	0	0	0	0	0	0	1	1	0	0	0
1700009N14RIK	0	0	2	3	0	1	0	0	1	2	4	6	6
2210409D07RIK	0	0	0	0	0	0	0	0	0	2	0	0	0
4930455J16RIK	0	0	0	0	0	0	0	0	0	0	0	0	0
4930525G20RIK	0	0	0	1	1	1	1	0	0	0	2	7	3
2310043O21RIK	0	0	0	0	0	0	0	0	0	0	0	0	0
3110062M04RIK	7	10	7	2	4	11	5	11	16	15	13	10	13
1700080N15RIK	0	0	0	0	0	0	0	0	0	0	0	0	0
1700011B04RIK	1	0	0	0	0	0	0	0	0	0	0	2	0
1600020E01RIK	6	8	9	6	5	15	14	7	6	21	14	9	18
1700067G17RIK	0	0	0	0	0	1	1	1	0	0	1	0	0
1810044D09RIK	2	12	2	9	13	7	3	9	4	7	0	4	7
1700007K13RIK	0	0	0	1	0	0	0	0	0	0	1	0	1
1700084F23RIK	0	0	0	0	0	0	0	0	0	0	0	0	0
3930402G23RIK	6	17	15	17	19	33	19	10	9	20	27	40	55
2810471M01RIK	0	0	0	0	1	0	0	0	0	0	1	0	1
1700125H20RIK	1	0	0	1	0	0	0	0	0	0	0	0	0
1700123J17RIK	0	1	0	1	0	0	0	0	0	0	0	0	0
3830406C13RIK	30	78	66	28	85	104	48	71	110	173	127	90	106
4930425K10RIK	0	0	0	0	0	0	0	0	0	0	0	0	0
1810041H14RIK	0	1	0	1	1	1	1	3	6	5	6	0	2
4930433N12RIK	0	0	0	0	1	0	0	0	1	0	0	0	0
4930452B06RIK	0	0	1	0	0	0	0	0	6	3	2	0	1
4930412C18RIK	0	0	0	0	0	0	0	0	0	0	1	0	0
4921524L21RIK	0	0	0	0	0	0	0	0	0	0	0	0	0
4921504E06RIK	0	0	0	0	0	0	0	0	0	0	1	1	0
4930428G15RIK	0	0	0	0	0	0	1	0	1	1	1	0	0
1700029I15RIK	2	13	9	16	8	27	20	13	33	49	49	25	48
1700111N16RIK	0	0	0	0	0	0	0	0	0	0	1	0	0
1700060C20RIK	0	0	0	0	0	0	0	0	0	0	0	2	1
1810007D17RIK	0	0	1	1	1	0	5	3	1	3	6	9	7
1700018C11RIK	0	0	0	0	0	0	0	0	0	0	0	0	1
1700015G11RIK	0	0	0	0	0	0	0	0	0	0	0	0	0
1110032A03RIK	12	28	15	17	30	38	23	27	42	51	43	31	54
2810403D21RIK	1	0	0	1	1	0	0	0	3	2	1	1	2
1110020A21RIK	1	0	0	0	0	0	0	0	0	0	1	0	0
1700113H08RIK	0	0	0	0	1	0	0	0	0	0	0	0	0
4930525D18RIK	0	0	0	0	0	0	0	0	0	1	0	0	0
1700086L19RIK	2	5	9	4	7	11	8	7	14	25	14	19	25
4921504A21RIK	0	0	0	0	0	0	0	0	0	0	0	0	1
4930430F21RIK	1	0	0	0	0	0	0	0	0	0	1	0	0
1700095J12RIK	0	1	2	1	0	6	1	1	2	2	2	2	2
3110040N11RIK	50	83	79	42	72	104	42	62	87	94	68	67	118
1600014C23RIK	2	4	0	0	0	3	0	1	0	3	2	1	2
2310043L19RIK	2	5	3	4	4	18	10	0	2	9	9	9	21
1700120C14RIK	1	3	3	2	2	2	0	0	4	2	2	1	4
4930518J21RIK	0	0	0	0	1	0	1	1	0	1	0	1	0
1700022H16RIK	1	0	0	0	0	1	1	1	1	1	0	2	2
4930412B13RIK	0	0	0	0	0	1	0	0	0	0	0	1	0
1700021F05RIK	36	50	24	12	47	84	43	41	40	79	50	38	122
2310057J18RIK	0	0	0	0	0	0	0	0	0	1	0	0	0
4930524B15RIK	0	0	0	0	0	0	0	0	0	0	0	0	0
1700016P04RIK	0	0	0	0	0	0	0	0	0	0	0	0	0
1700020G17RIK	0	0	0	0	0	0	0	1	0	0	0	0	1
4831407H17RIK	1	3	1	0	0	9	2	0	4	2	4	2	2
1700019E08RIK	0	0	2	0	0	1	0	0	0	0	1	1	1
1600029O15RIK	0	0	1	0	0	2	0	0	0	1	0	1	3
1500015O10RIK	32	50	30	29	34	76	11	217	18	97	32	12	37
1700011L22RIK	0	0	1	0	0	0	0	0	1	0	1	0	1
1700112J16RIK	0	0	0	0	0	0	0	0	0	0	0	0	0
4930432M17RIK	0	0	0	0	0	0	0	0	0	0	1	0	0
4732471J01RIK	0	2	0	0	0	0	0	0	3	1	1	2	2
1700028E10RIK	0	2	0	0	0	0	1	0	0	1	0	1	1
1700030F18RIK	0	0	0	0	0	0	0	0	0	1	0	0	0
4930517M08RIK	0	0	0	0	1	0	0	0	0	0	0	0	0
4833420G17RIK	5	19	7	3	17	20	15	10	24	51	17	22	21
2310007B03RIK	0	0	0	0	0	0	0	0	0	0	2	1	0
2810001G20RIK	4	14	8	13	18	21	7	5	13	17	12	9	19
4921507P07RIK	0	0	0	0	0	0	0	1	1	0	1	1	1
4921531C22RIK	0	2	0	2	0	3	1	2	5	6	1	3	4
4930402F11RIK	0	0	0	0	0	0	0	0	0	0	0	0	0
4930434J06RIK	0	0	0	0	0	0	0	0	0	0	0	1	0
1700024B18RIK	0	0	0	0	0	0	0	0	0	1	0	0	0
4930455G09RIK	0	0	2	3	1	2	1	2	6	4	2	3	2
1700017J07RIK	3	15	8	16	9	27	19	9	11	25	12	38	55
2010204K13RIK	41	92	27	51	76	135	26	27	22	53	27	41	79
2610203C22RIK	2	11	12	4	3	8	33	38	29	68	33	22	22
4930405O22RIK	0	1	0	0	2	0	0	0	0	2	2	0	1
1700013D24RIK	0	0	1	0	0	0	0	0	0	0	0	0	0
2610020C07RIK	2	2	2	1	2	4	0	1	2	2	4	2	2
1700016K19RIK	0	0	0	0	1	1	0	0	1	1	0	0	1
2210420H20RIK	0	9	4	11	7	15	17	10	10	25	25	41	28
4930524O05RIK	0	0	0	0	0	0	0	0	0	0	0	0	0
1810024B03RIK	0	0	0	0	0	1	1	0	0	0	0	0	1
4930487D11RIK	0	0	0	0	0	0	0	0	0	0	0	1	0
1700028M03RIK	0	0	0	0	0	2	0	0	0	1	0	0	0
2210013O21RIK	62	121	76	42	115	135	69	76	74	132	95	82	146
1700001G01RIK	0	0	0	0	0	0	0	0	0	1	0	0	0
1700044C05RIK	0	0	0	0	1	0	0	0	0	0	0	0	0
4833419F23RIK	2	3	4	3	2	5	4	6	4	7	1	4	5
1700025N23RIK	0	0	0	0	0	0	0	0	0	0	0	0	0
4930401O10RIK	1	6	2	8	4	24	6	6	5	18	11	16	17
1700018B08RIK	0	2	0	2	0	2	0	2	0	1	2	0	1
1810032O08RIK	32	68	49	33	47	40	15	26	42	75	28	35	47
2010106E10RIK	0	0	0	0	0	0	0	0	0	0	0	0	0
4930470H14RIK	0	0	0	0	0	0	0	0	0	0	0	0	1
4930407I19RIK	0	0	0	0	0	0	0	0	0	0	0	0	0
1700020M21RIK	1	10	4	9	12	36	20	7	16	45	22	36	33
0610011F06RIK	35	57	32	24	37	47	11	22	38	51	44	26	48
1700065O20RIK	0	0	0	0	0	0	0	0	0	1	1	0	0
4930503E24RIK	0	0	0	0	0	0	0	0	0	1	0	0	0
1700020L24RIK	0	0	0	0	0	0	0	1	1	1	0	0	2
1700093K21RIK	0	0	0	0	1	0	0	0	0	2	1	0	0
1700047A11RIK	0	0	0	0	0	0	0	1	0	2	5	1	0
1700092C10RIK	0	0	1	0	1	0	0	0	0	0	1	0	0
2210016F16RIK	2	10	12	7	5	14	26	27	79	98	55	38	59
1700016C15RIK	0	0	0	0	0	0	0	0	0	0	0	0	0
4930447A16RIK	0	0	0	0	0	0	0	0	0	0	0	0	0
1700102P08RIK	1	0	0	1	0	0	2	4	3	6	6	0	2
1810020O05RIK	0	0	0	0	0	0	0	0	0	0	0	0	0
4930405L22RIK	0	0	0	1	1	0	0	0	0	1	2	1	0
1700012D16RIK	0	0	0	0	0	1	0	0	0	1	0	0	0
0610037L13RIK	10	17	12	6	10	28	21	37	31	57	27	29	36
1700084D21RIK	0	0	0	0	0	0	0	0	1	0	0	0	0
4930447J18RIK	0	0	0	0	0	0	0	0	0	0	0	0	0
2810025M15RIK	113	177	115	115	191	240	127	137	146	281	209	153	239
1700001L19RIK	0	1	3	0	0	1	2	2	2	6	3	2	4
1700003P14RIK	0	0	0	0	0	0	0	0	0	0	0	0	0
1700031P21RIK	0	0	0	0	0	0	0	0	0	0	1	0	1
2210039B01RIK	0	0	0	0	0	0	0	1	0	0	1	0	0
4930504O13RIK	0	0	0	0	0	0	0	1	1	0	0	0	0
4930505K13RIK	0	0	0	0	0	0	0	0	0	3	0	0	0
1700119H24RIK	0	0	0	0	0	1	0	0	0	0	1	0	0
4930513D17RIK	0	0	0	0	0	0	0	0	0	0	0	1	0
4930415F15RIK	1	0	0	0	0	0	1	0	0	1	0	0	0
4930506A18RIK	0	0	1	2	2	0	0	0	0	1	0	0	0
4921534H16RIK	0	0	0	0	0	0	0	0	0	0	0	0	0
4930505A04RIK	1	0	0	0	0	0	0	0	0	0	0	0	0
2010310C07RIK	0	0	0	0	1	0	0	2	1	3	4	0	0
0610039H22RIK	0	1	0	0	0	1	1	2	0	0	0	2	2
4930517E11RIK	1	0	0	0	1	0	0	0	0	2	0	0	0
1700069L16RIK	0	0	0	0	0	1	0	0	1	0	0	1	0
1700066B19RIK	0	0	2	0	0	0	2	0	0	1	3	0	0
1700030F04RIK	0	0	0	0	0	0	0	0	0	0	0	1	0
3830408C21RIK	0	1	1	3	4	2	2	0	0	4	4	1	5
1600027J07RIK	0	0	0	0	0	0	0	0	0	0	1	0	0
1700016H13RIK	0	1	0	1	0	0	0	1	0	0	0	0	0
4921515E04RIK	0	0	0	0	0	0	0	3	0	0	0	0	0
4930486L24RIK	3	13	8	11	2	17	28	19	27	55	43	42	43
2310010J17RIK	3	1	2	2	4	0	4	4	7	6	9	2	2
1110059G10RIK	29	68	49	34	63	74	38	52	71	129	70	84	101
2610028H24RIK	0	0	0	0	0	0	0	0	0	0	1	0	1
4930448I06RIK	0	0	0	0	0	1	0	2	1	0	2	1	0
1700012P22RIK	0	0	0	0	0	0	0	0	0	0	0	1	1
4930486F22RIK	1	0	0	0	0	0	0	0	0	0	0	0	0
1700123O20RIK	32	69	47	24	62	79	52	41	62	99	57	45	78
1700022I11RIK	0	0	0	0	0	0	0	0	0	0	0	0	0
4930405A21RIK	0	0	2	0	0	4	1	0	2	5	0	0	2
1700067P10RIK	0	0	0	0	1	0	0	0	0	0	0	0	0
2700069I18RIK	1	6	1	3	10	8	0	2	4	0	1	5	3
2310075C17RIK	0	0	0	0	0	0	0	0	0	3	0	0	0
1110028F11RIK	0	0	0	0	0	2	0	0	1	0	0	0	0
4930430A15RIK	0	0	0	0	0	0	0	0	0	0	0	0	0
4930413E15RIK	4	12	14	19	8	25	20	13	15	26	21	44	58
0610043K17RIK	0	1	0	0	0	0	0	0	0	0	0	0	0
2610016A17RIK	0	0	0	0	0	1	0	2	1	3	0	0	1
1700019A02RIK	0	0	0	0	0	0	0	1	0	0	0	0	0
4930448F12RIK	0	0	0	0	0	0	0	0	0	0	0	0	0
2610028E06RIK	0	0	0	0	0	0	0	0	0	0	0	0	0
1700003E16RIK	18	55	45	45	47	80	58	34	62	111	43	106	91
4922502H24RIK	0	0	0	0	1	0	0	0	0	0	1	0	1
4930519G04RIK	0	0	0	0	0	0	0	0	0	1	0	1	0
4930449E18RIK	0	0	0	0	0	0	0	0	0	0	0	0	0
4930443O20RIK	0	0	1	0	0	0	0	0	1	0	2	0	1
2310015D24RIK	7	8	9	14	14	24	10	6	8	23	17	17	26
1600015I10RIK	1	2	0	0	1	1	5	3	1	2	2	2	5
1700109I08RIK	0	0	0	0	0	0	0	0	1	0	1	0	0
1700017B05RIK	15	26	30	10	37	48	65	88	181	240	214	114	86
1700006E09RIK	0	0	0	0	1	0	0	0	0	0	0	0	0
1810011H11RIK	1	3	2	4	1	0	17	25	15	30	25	16	22
4930511M06RIK	0	0	0	0	0	0	0	0	0	1	0	0	0
1700069P05RIK	0	0	0	0	0	0	0	0	0	0	0	0	1
1810013L24RIK	40	94	73	35	68	134	166	180	304	310	288	265	203
4930478P22RIK	0	0	0	0	0	0	0	0	0	0	0	0	0
1700007J10RIK	0	0	0	0	0	0	0	0	3	0	1	0	2
1700013F07RIK	0	0	1	0	0	0	0	1	1	0	0	0	1
1810065E05RIK	0	0	0	0	0	0	0	0	0	0	2	0	0
4930430J02RIK	1	4	3	7	0	6	6	4	0	18	6	13	11
4430402I18RIK	1	1	0	1	1	0	2	1	0	0	1	3	6
4921513I03RIK	0	0	0	0	0	1	0	0	0	1	2	0	0
1700065D16RIK	0	0	0	0	0	0	0	0	0	0	0	1	0
2010003K11RIK	0	0	0	0	0	0	0	1	0	0	1	0	0
2610035D17RIK	7	9	1	7	3	22	1	6	1	17	5	4	5
0610010F05RIK	7	11	19	4	18	29	18	18	10	10	17	15	30
1700113B09RIK	0	0	0	0	0	0	0	0	0	1	0	0	0
2610318N02RIK	4	7	3	2	14	10	1	4	5	6	5	7	6
4921509O07RIK	0	0	0	0	0	0	0	0	0	0	0	0	0
1700021F07RIK	0	0	0	0	0	0	0	0	0	0	0	1	0
1700072I22RIK	0	0	0	0	0	0	0	1	0	1	0	0	0
4930526H09RIK	0	0	0	0	0	0	0	0	0	0	0	0	0
1700025M24RIK	0	0	0	0	0	0	0	0	0	0	0	1	0
4930441H08RIK	0	0	0	0	0	0	0	0	0	1	1	1	0
4930519D14RIK	2	0	0	0	0	0	2	1	0	0	1	0	1
1700125H03RIK	0	1	0	0	0	1	0	0	0	1	0	0	0
1010001N08RIK	0	0	2	0	0	0	0	0	1	5	1	1	3
1700037H04RIK	9	31	21	24	32	37	19	23	26	50	34	38	52
1700072O05RIK	0	0	0	0	0	0	0	0	0	0	0	0	0
2010300C02RIK	0	0	2	1	2	3	9	10	9	11	10	4	4
1110059E24RIK	48	126	86	61	104	74	100	96	116	160	115	117	169
1700034E13RIK	0	0	0	0	0	0	0	0	0	0	1	0	1
2200002J24RIK	0	0	0	0	0	0	0	0	0	0	0	1	0
2610027K06RIK	0	1	0	0	0	0	0	1	0	0	0	0	0
3110035E14RIK	0	0	0	0	0	0	1	0	0	2	0	0	0
2900092C05RIK	0	0	0	0	0	0	0	0	0	0	0	0	0
1700049E22RIK	0	0	0	0	0	1	0	0	0	0	0	0	3
2310035C23RIK	38	63	29	14	41	83	88	87	220	234	223	150	121
2310033P09RIK	36	82	25	23	46	91	38	66	90	165	101	61	91
1110002L01RIK	19	50	17	14	20	29	6	7	14	22	13	19	24
2410006H16RIK	557	943	632	672	921	931	428	590	682	1118	728	677	1158
1700008P02RIK	0	0	0	0	0	0	0	0	0	0	0	0	0
2410089E03RIK	0	1	3	2	4	9	1	4	7	22	15	4	5
4930507D10RIK	0	0	0	0	0	0	2	0	0	0	1	0	1
2900041M22RIK	3	6	2	1	11	11	3	6	6	6	1	8	10
4930447K03RIK	0	0	0	0	0	0	0	0	0	0	0	0	0
1700001K23RIK	0	0	0	0	1	1	0	0	2	2	0	2	0
1700129C05RIK	0	0	0	0	0	0	1	0	0	0	0	1	0
1700027F06RIK	0	0	0	0	0	0	0	0	0	0	0	0	0
2010308F09RIK	0	0	0	1	0	0	0	0	0	0	1	1	0
2210016L21RIK	47	91	57	36	100	100	59	70	86	153	81	71	113
1300002E11RIK	41	62	25	24	50	58	22	30	56	88	54	44	77
4930425O10RIK	0	0	0	0	0	0	0	0	0	0	0	0	0
1700003G18RIK	1	0	0	0	0	0	0	0	1	1	1	1	0
2210406O10RIK	0	1	0	0	1	0	0	0	0	2	1	0	0
2610002M06RIK	13	42	20	19	45	53	23	28	44	84	50	35	81
2210011C24RIK	0	0	0	0	0	0	0	0	1	0	0	1	0
1700110I07RIK	0	0	0	0	0	0	0	0	0	0	1	1	1
2310065F04RIK	0	1	0	0	0	0	0	0	0	0	0	0	0
1190003K10RIK	0	0	0	0	0	0	0	0	0	0	0	0	0
1700029F12RIK	0	1	0	0	0	1	0	1	0	0	0	1	1
1700095B10RIK	0	0	0	0	1	0	0	0	0	0	0	0	0
1700074H08RIK	0	0	0	0	0	0	0	0	0	0	0	0	0
4930401O12RIK	0	0	0	0	0	0	0	0	0	0	0	0	0
4930506C21RIK	0	0	0	0	0	1	0	0	0	2	1	0	0
1700022E09RIK	0	2	1	1	0	11	3	3	3	3	8	9	8
4921529L05RIK	0	0	0	0	0	0	0	0	0	0	0	0	0
4930455D15RIK	0	0	0	0	0	0	0	1	0	0	0	0	0
1700092E19RIK	0	0	0	0	0	0	0	0	0	0	0	1	1
2010010A06RIK	0	0	0	0	0	0	0	0	0	0	0	0	0
4930515B02RIK	1	13	10	21	9	41	18	2	8	27	18	28	41
2410015M20RIK	210	314	163	192	317	321	78	151	210	328	201	178	287
2310001H17RIK	1	10	16	19	17	31	23	22	43	79	47	40	57
4921511H03RIK	0	0	0	0	0	0	0	0	0	0	0	0	0
1700067K01RIK	0	1	0	1	0	0	0	0	0	0	0	0	0
1700031M16RIK	0	1	0	0	0	0	0	0	0	0	0	0	0
1110008F13RIK	292	537	266	261	353	330	259	299	520	640	420	435	562
4930520O04RIK	2	5	1	4	2	5	1	4	2	5	2	2	2
1700030K09RIK	3	23	17	7	19	37	13	18	7	19	12	17	25
2510039O18RIK	49	110	69	34	77	176	102	178	187	370	247	140	173
1700063A18RIK	0	0	0	0	0	0	0	0	0	0	0	1	0
1810043G02RIK	6	28	8	10	21	33	16	16	25	34	13	24	18
4930404H11RIK	0	0	0	0	0	0	0	0	0	1	1	0	0
1810053B23RIK	0	0	0	0	0	0	2	0	0	0	0	0	0
1700025K24RIK	0	0	1	0	0	0	0	1	0	0	0	3	1
3300005D01RIK	0	0	0	1	0	0	0	0	0	0	1	2	0
4930453H23RIK	0	0	0	0	0	1	0	0	0	1	2	1	0
2700049A03RIK	18	36	30	24	44	56	19	42	49	60	45	33	43
4930401C15RIK	0	0	0	0	0	0	0	0	0	0	1	0	0
4930417O13RIK	0	0	2	0	0	1	1	3	17	14	14	7	3
2310002F09RIK	0	0	0	0	0	0	0	0	0	0	0	0	0
4930523C07RIK	25	45	54	19	27	53	99	162	227	310	220	131	172
4930463O16RIK	0	0	0	0	0	1	0	1	0	2	2	1	0
4930451I11RIK	0	1	0	0	0	0	0	0	1	0	0	0	1
4833422M21RIK	0	0	0	0	0	0	1	0	0	0	0	0	0
2810408A11RIK	2	3	3	2	3	5	7	0	1	13	2	7	4
4930502E18RIK	1	1	1	0	0	0	2	10	7	6	6	5	8
1700060C16RIK	0	0	0	0	0	0	0	0	0	0	0	0	0
4930509J09RIK	0	0	0	1	0	0	0	1	1	0	0	0	0
4921518K17RIK	0	0	0	0	0	0	0	0	0	0	0	0	0
1700017L05RIK	0	0	0	0	0	0	0	0	0	0	0	0	0
2010111I01RIK	54	91	51	52	80	100	67	85	177	278	173	110	176
1700041C23RIK	0	0	0	0	0	0	0	0	0	0	0	0	0
4930470O06RIK	0	0	0	0	0	0	0	0	0	0	0	0	0
1700066M21RIK	4	4	7	4	9	8	6	3	4	10	6	10	9
4930500F04RIK	0	0	0	0	0	0	0	0	0	0	0	0	0
2810049E08RIK	0	0	0	0	0	0	0	0	0	0	0	0	0
3300002P13RIK	0	0	0	0	0	0	1	0	0	0	0	0	0
1700028P15RIK	0	0	0	0	0	0	0	0	1	0	0	0	0
4921531P14RIK	0	0	0	0	0	1	0	0	0	0	0	0	0
2700097O09RIK	13	42	30	18	30	28	9	18	18	28	37	24	43
4922502D21RIK	0	0	0	0	0	0	0	0	0	0	0	0	0
1700003M07RIK	0	0	0	1	0	1	1	0	0	0	0	1	1
1700065J18RIK	9	17	15	20	11	24	23	21	21	72	35	46	42
3110099E03RIK	1	0	0	0	0	1	0	0	0	1	0	0	0
1700042O10RIK	0	1	0	0	1	2	0	0	0	0	0	0	1
4930455C13RIK	0	0	0	0	0	0	0	0	0	0	0	0	0
1600002H07RIK	0	0	0	0	0	0	0	0	0	1	2	0	0
A330032B11RIK	0	0	1	0	0	1	0	1	0	0	1	0	1
4931403G20RIK	0	1	0	0	0	0	0	0	0	1	0	0	0
A330076C08RIK	0	0	0	0	0	0	0	0	0	1	0	2	0
9330159F19RIK	0	0	0	1	0	0	2	2	0	4	0	2	0
ACSM1	0	0	0	0	0	0	0	0	0	0	1	0	0
4933407G14RIK	0	0	0	0	1	0	3	0	0	5	6	9	3
4930547E14RIK	0	0	0	0	0	0	0	0	0	0	0	0	0
ADCY4	1	4	6	0	5	11	67	64	77	120	111	52	45
ACE3	6	20	11	14	17	38	20	14	19	50	34	61	68
A530072M11RIK	0	0	0	1	0	0	0	1	0	0	0	2	0
4933400A11RIK	0	0	0	0	0	0	0	0	0	1	0	1	0
4933427D06RIK	0	0	0	0	0	1	0	0	0	0	0	0	0
ABCC2	0	0	0	0	0	0	0	0	0	0	1	1	0
A730036I17RIK	0	0	0	0	0	0	0	0	0	3	0	0	0
5031414D18RIK	1	2	6	3	1	10	16	18	56	67	37	27	31
ACAN	718	1866	1123	566	1350	3604	259	2183	564	1817	521	805	1200
4931408C20RIK	0	0	0	0	0	0	3	1	0	2	3	1	3
AASDH	4	15	7	5	12	24	4	8	8	17	15	20	9
A930006I01RIK	0	0	0	0	0	0	0	0	0	0	0	0	0
4930555B11RIK	0	0	0	0	1	0	0	0	0	2	0	1	0
4930554I06RIK	1	6	1	4	2	9	1	1	2	0	5	5	9
6430571L13RIK	1	0	1	0	0	1	1	3	0	2	7	4	0
8030451O07RIK	0	3	0	2	3	4	1	3	2	3	6	1	5
ABCA5	0	12	16	3	12	38	23	21	18	38	28	23	29
4930578M01RIK	0	0	0	0	0	0	0	0	0	0	0	1	0
A630023P12RIK	0	0	0	1	0	0	0	0	1	1	2	1	0
5033428I22RIK	5	4	2	2	9	7	1	4	1	1	1	5	10
A330023F24RIK	0	0	1	0	0	0	3	1	3	1	5	3	1
ACE	10	5	23	4	12	30	157	96	136	348	178	125	109
ACBD7	1	4	3	5	7	11	4	6	12	23	10	18	18
4931423N10RIK	0	0	0	0	0	0	0	0	1	0	0	0	0
ADCY5	13	25	15	9	28	58	33	8	37	81	37	33	42
ACADS	47	64	41	33	53	96	45	48	63	130	81	50	94
4933438B17RIK	0	0	0	0	0	0	0	0	0	0	1	0	0
ACVR1B	9	19	28	12	15	30	52	76	145	154	132	97	74
9230110F15RIK	2	2	3	2	4	15	2	6	6	24	11	19	31
ADARB2	0	0	0	0	0	0	0	0	2	1	1	0	0
9130409I23RIK	0	0	0	0	0	0	0	0	0	1	0	0	0
AA986860	1	0	0	0	0	0	0	1	0	0	2	0	0
4930564D02RIK	0	0	0	0	0	0	0	1	0	0	0	0	0
ACVRL1	2	15	20	10	5	24	84	95	145	218	103	74	104
5033403F01RIK	1	0	0	3	2	0	0	1	1	0	0	0	0
5330417C22RIK	0	0	0	1	1	0	4	5	15	0	49	3	7
4930555G21RIK	1	2	0	1	0	5	3	1	1	3	3	6	8
4930567J20RIK	0	0	0	0	0	0	0	0	0	0	0	0	0
ABCA1	9	28	29	13	15	67	242	233	297	647	361	230	154
4930533N22RIK	0	1	0	0	0	0	0	0	0	4	2	1	0
A430088P11RIK	1	6	7	10	11	17	9	3	12	9	11	11	18
8430408G22RIK	40	70	80	57	75	107	605	688	598	1111	539	471	930
9830166K06RIK	0	0	0	0	0	0	0	0	0	2	0	0	0
5830444B04RIK	0	0	0	0	0	0	0	0	0	0	0	1	0
ACSM3	11	14	14	8	22	16	0	0	1	0	1	3	5
5031439G07RIK	77	205	191	85	181	211	341	416	906	969	748	651	429
9530053A07RIK	0	0	0	0	0	0	0	1	0	0	0	0	0
4931430N09RIK	0	0	0	0	0	0	0	0	0	0	2	0	0
AAAS	159	291	225	121	253	300	138	142	234	312	208	293	244
ABCC10	1	8	14	6	10	25	12	14	11	32	31	12	17
ACSS2	13	24	23	13	23	52	15	25	34	36	31	39	47
5330439B14RIK	0	0	0	0	0	0	0	0	0	0	1	1	0
4933421O10RIK	4	2	2	3	2	6	1	6	11	10	4	7	6
A930031H19RIK	0	0	0	1	0	0	1	0	1	2	1	0	0
A330102I10RIK	0	3	0	0	1	5	0	1	0	1	0	2	1
ABCG2	36	48	25	36	60	52	128	121	157	230	188	86	130
A230072E10RIK	0	0	0	0	1	1	0	0	0	2	0	0	0
9530068E07RIK	160	351	264	171	324	477	226	301	403	711	388	384	551
6030471H07RIK	0	0	0	0	0	0	0	0	0	2	0	1	0
A130077B15RIK	0	1	1	3	1	4	2	1	2	5	1	1	1
ABI3BP	5	26	23	4	17	31	47	22	36	83	58	46	33
A930009A15RIK	0	0	0	0	0	0	0	0	0	0	0	0	0
ACPP	0	4	2	3	1	1	3	8	20	31	28	11	8
A530050N04RIK	0	0	0	0	0	1	0	1	0	0	0	0	0
A730056A06RIK	0	2	1	1	0	1	1	0	0	0	1	1	3
ABI1	74	151	156	84	106	210	367	479	892	1359	901	520	522
4933407E24RIK	0	0	0	0	0	0	0	0	0	0	0	2	0
A430093F15RIK	0	0	0	0	0	0	0	0	0	1	0	0	0
4930539E08RIK	2	0	1	2	2	2	3	0	3	5	5	1	4
4933432I09RIK	2	4	7	7	7	14	4	7	5	14	7	6	14
4933406D12RIK	0	0	0	0	0	0	0	0	0	1	0	1	0
A630075F10RIK	0	0	0	0	0	0	0	0	0	0	0	0	0
AA387883	1	0	1	0	0	0	0	1	0	0	0	1	0
A530046M15RIK	0	0	0	0	0	0	0	0	0	1	0	0	0
9030404E10RIK	0	0	0	0	0	0	0	0	0	0	0	0	0
A430046D13RIK	1	1	1	2	6	4	0	1	4	7	6	6	11
5430402O13RIK	1	0	1	1	3	0	0	1	1	2	0	1	5
9130209A04RIK	0	0	0	0	0	0	0	0	0	0	0	0	0
6820408C15RIK	0	0	0	1	0	0	0	0	0	1	1	0	0
ACBD6	49	107	82	44	139	145	62	79	128	229	136	136	133
ABL2	0	0	0	0	1	0	0	1	0	0	0	0	2
A430105I19RIK	4	8	4	5	6	36	20	19	20	36	27	27	27
4933427I22RIK	0	0	0	0	0	0	0	0	0	0	0	0	0
A430090L17RIK	0	0	0	0	1	0	1	0	0	0	0	2	0
9530059O14RIK	0	1	0	0	0	0	0	0	1	1	0	0	1
4931419H13RIK	0	0	0	0	0	0	0	1	0	1	0	1	0
4933416M07RIK	0	0	0	0	0	0	0	0	0	0	1	0	0
9130409J20RIK	4	24	23	19	20	49	37	19	30	63	34	82	68
ABHD10	15	47	20	14	40	40	26	13	20	39	22	22	22
9330117O12RIK	0	1	0	0	3	1	1	0	1	0	0	2	0
9530051G07RIK	0	0	0	0	0	0	0	0	0	1	0	1	2
6330408A02RIK	10	28	24	15	27	61	57	37	38	89	63	65	83
ACSL5	33	122	67	39	83	108	64	127	254	386	205	95	122
4933402J10RIK	0	0	0	0	0	0	0	0	0	1	0	0	0
ABCA2	25	58	38	25	34	84	95	85	234	350	300	181	115
ABCA9	4	17	11	8	21	22	30	31	29	69	23	28	35
4933406K04RIK	0	0	0	0	0	0	0	0	1	0	1	0	0
ACYP1	29	63	26	43	51	46	21	28	41	40	29	26	51
AADACL3	0	0	0	0	0	0	0	0	1	1	0	0	1
ACCSL	0	0	0	0	0	1	0	0	0	0	0	0	0
4933436E23RIK	0	0	0	0	0	0	0	0	0	0	0	1	0
4930556C24RIK	0	0	0	0	0	0	0	0	0	0	0	1	0
4931431C16RIK	0	0	0	1	0	1	0	1	0	1	0	0	0
ACE2	0	1	1	0	0	0	0	0	0	2	2	0	0
4933432K03RIK	0	0	1	0	0	0	0	0	0	0	0	0	0
ACYP2	139	247	114	87	249	243	88	70	80	167	73	78	164
4930558G05RIK	0	0	0	0	0	0	0	0	0	0	0	0	1
ABHD17A	76	173	99	84	147	158	152	183	246	338	230	207	302
ADAMTS10	5	23	14	11	11	15	46	40	93	147	60	60	55
ABCG3	0	1	1	1	0	1	2	7	10	5	5	9	3
4933402E13RIK	0	0	0	0	0	0	0	0	0	0	0	0	2
4930554H23RIK	0	0	0	0	1	0	1	0	0	0	0	0	0
ACKR3	73	248	205	72	67	232	220	166	193	490	296	300	427
ADARB1	21	76	36	24	71	90	86	100	90	172	97	73	80
5031425F14RIK	1	2	0	1	1	1	0	3	3	8	2	3	1
A930001A20RIK	0	0	0	0	0	0	0	0	0	1	0	0	0
4933402J15RIK	0	0	0	0	0	1	0	0	0	0	0	0	0
5830428M24RIK	0	0	0	0	1	0	0	1	2	4	3	0	1
4930539M17RIK	0	0	2	3	1	3	3	4	0	1	1	4	6
ACOT11	16	45	25	20	25	54	24	42	65	93	59	75	58
ACOX1	19	46	27	15	27	67	66	91	75	139	110	70	65
A730017C20RIK	0	0	0	0	0	0	0	0	1	0	1	1	0
4933431G14RIK	1	5	3	3	5	13	3	3	6	5	9	10	10
ABCA15	0	0	0	0	1	1	0	0	0	2	0	0	0
A630073D07RIK	0	0	0	0	0	0	0	0	0	0	1	0	0
4933416I08RIK	0	0	0	0	0	0	0	1	0	0	0	0	1
A630095N17RIK	0	0	0	0	0	0	0	0	0	1	0	0	2
4930590L20RIK	0	0	0	0	0	0	0	0	0	0	0	0	0
ABLIM1	10	27	25	13	11	42	248	276	553	652	778	253	221
AA545190	0	0	0	0	0	1	0	0	1	2	0	0	0
A130010J15RIK	7	23	15	9	18	26	6	10	7	22	8	9	26
4930593A02RIK	0	0	0	0	0	0	0	0	0	0	0	0	0
ABCA7	7	20	18	12	20	46	44	51	112	122	108	63	64
6030419C18RIK	5	20	24	2	1	18	16	8	22	29	32	25	45
ADAMTS18	0	0	1	0	0	0	3	1	3	1	7	0	1
9430041J12RIK	0	0	0	0	0	0	0	0	0	0	1	0	0
9530002B09RIK	0	0	0	0	0	0	0	0	0	0	0	0	0
5930430L01RIK	0	3	3	0	2	3	0	0	0	2	3	0	1
4930578C19RIK	0	0	0	0	0	0	15	18	17	25	11	6	14
4930552N02RIK	0	0	0	0	0	0	0	0	1	1	2	0	0
ACVR1C	0	1	0	0	0	0	0	0	0	0	1	0	0
A730004F24RIK	0	0	0	0	0	0	0	0	0	0	0	0	0
4930579P08RIK	0	0	0	0	0	0	0	1	0	1	1	0	0
9030617O03RIK	4	4	6	3	4	6	8	23	73	71	44	29	14
ABCB4	0	1	0	0	0	2	0	0	0	2	1	1	3
4930598F16RIK	0	5	1	1	4	9	5	4	3	9	16	13	19
4933400C23RIK	0	0	0	0	0	0	0	0	0	1	0	1	0
ACOT7	280	544	252	244	508	624	271	351	545	745	534	309	603
4933403O08RIK	0	0	0	0	0	0	0	0	0	0	0	0	0
AADACL2	0	0	0	0	0	0	0	0	0	0	0	0	0
A730020E08RIK	0	0	0	0	0	0	0	0	0	0	0	0	0
ACTL6B	0	0	0	0	0	0	0	0	0	0	0	0	0
AAR2	23	70	47	16	52	94	39	44	67	114	96	47	59
5430403N17RIK	1	0	0	0	0	0	1	0	0	1	1	0	0
5730435O14RIK	9	22	25	21	22	25	18	10	6	32	10	35	23
ABCA14	0	1	0	0	0	0	1	1	0	0	0	0	0
ABCA6	1	0	1	0	0	3	2	2	4	26	2	4	7
4930549C01RIK	0	0	0	0	0	0	0	0	0	0	0	0	0
ADAD1	0	1	0	1	0	0	1	0	2	0	0	2	0
AA467197	0	8	11	4	5	16	26	35	78	85	55	73	55
ACRV1	0	0	0	0	0	0	0	0	0	1	0	0	0
ACVR2A	25	37	44	33	35	68	76	79	170	205	145	134	155
4930542D17RIK	0	0	0	0	0	1	0	0	0	3	0	0	0
4933401H06RIK	0	1	0	0	1	0	1	0	2	0	4	5	2
4930558J18RIK	4	3	1	1	2	6	3	3	2	1	3	4	3
A3GALT2	0	2	1	2	1	4	1	4	2	12	7	5	5
A930012L18RIK	0	0	0	0	1	0	1	0	0	1	2	0	1
ADAM17	7	26	25	16	22	40	52	46	150	130	93	65	59
4933402P03RIK	1	1	0	0	1	3	1	0	2	3	0	3	6
5730522E02RIK	0	0	0	0	0	0	1	0	0	0	0	0	0
4930548K13RIK	0	0	0	0	0	0	0	0	0	0	0	0	0
A430005L14RIK	134	264	119	112	201	116	86	116	150	195	154	104	197
ADAM10	59	134	118	41	95	214	324	301	462	621	565	324	386
A830080D01RIK	6	11	7	3	12	14	8	8	20	51	26	18	25
A730046J19RIK	2	4	4	6	3	12	4	3	5	16	22	15	20
ABHD8	95	191	121	73	140	212	83	132	179	306	133	185	217
4932414J04RIK	0	0	0	0	0	0	0	0	0	1	0	0	0
4933400L20RIK	1	0	0	1	3	6	6	2	1	6	5	3	5
ABLIM3	0	0	0	0	0	0	1	0	0	0	0	0	0
ADCY3	17	82	36	34	68	130	43	71	63	156	89	85	124
4930578N18RIK	0	0	0	0	0	0	0	0	0	0	0	0	2
ABLIM2	10	28	15	6	27	33	5	6	6	17	17	12	15
4931414P19RIK	13	39	35	16	32	44	24	33	31	42	31	35	51
9130227L01RIK	0	0	0	0	0	0	0	0	0	0	0	0	0
A2M	0	0	1	0	0	0	0	0	0	2	0	0	0
5730403I07RIK	0	2	0	0	0	0	0	0	0	0	0	0	2
9230116L04RIK	1	0	0	0	0	0	0	0	3	0	1	2	0
AARS	210	516	438	160	424	506	402	384	616	761	764	575	531
ACTRT3	0	3	1	2	0	2	1	2	1	1	1	1	1
5430402E10RIK	0	0	0	0	0	0	0	0	0	0	0	0	0
ACP7	3	10	5	6	19	26	14	6	5	23	18	23	23
4930528G23RIK	0	0	0	0	0	0	0	0	0	0	1	0	0
4930553E22RIK	0	0	0	0	0	0	0	0	1	0	2	0	0
4930542C21RIK	0	0	0	0	0	0	0	0	0	0	1	0	0
4930533P14RIK	0	1	0	0	1	2	2	1	1	1	2	4	1
9130221F21RIK	0	0	0	0	0	0	0	0	0	0	0	0	0
ABCA16	0	0	0	0	0	1	0	0	0	0	0	1	1
5830411N06RIK	0	0	1	0	0	0	0	0	0	1	1	2	0
ABTB1	11	31	24	26	34	56	33	29	38	62	41	46	51
4930553C11RIK	0	0	0	0	0	0	1	0	0	0	0	0	2
ACY3	3	9	10	3	11	13	17	17	16	39	26	21	19
4930556N13RIK	0	0	0	0	0	0	0	0	0	0	1	1	0
ABCB9	1	5	4	2	7	20	7	10	14	27	17	17	20
9830107B12RIK	0	0	0	1	0	0	0	0	0	0	1	0	0
4933432G23RIK	0	1	0	1	2	4	1	2	2	6	6	2	9
4933427D14RIK	6	13	13	3	19	32	15	23	25	57	17	17	19
4930592A05RIK	0	0	0	0	0	0	0	0	0	0	0	0	1
4933436H12RIK	2	6	10	11	11	36	10	10	11	33	28	52	46
4933439C10RIK	4	2	5	7	3	5	7	4	13	14	15	21	7
6430531B16RIK	11	16	11	13	10	35	22	16	32	35	25	39	42
ADAMTS9	2	11	7	1	7	24	123	201	154	280	274	75	87
ADCK3	21	36	26	24	42	80	19	37	43	76	52	48	86
AARS2	7	15	13	8	13	47	31	15	15	42	27	31	36
ABHD14B	24	51	30	19	46	67	37	63	48	84	65	35	66
A330033J07RIK	0	0	2	0	2	1	2	2	2	1	3	1	3
4932413F04RIK	0	0	0	0	0	0	0	0	0	1	0	1	0
ADAP2	5	8	18	8	6	12	69	98	149	199	79	91	75
4933432I03RIK	1	2	0	0	0	1	1	0	0	1	0	0	0
ADAM28	0	0	0	0	0	0	0	0	0	0	1	1	0
ABCD1	7	34	30	18	33	36	70	101	236	268	172	138	90
5430419D17RIK	0	0	0	0	0	0	0	0	1	0	3	0	0
4933409G03RIK	0	0	0	0	0	0	0	0	1	0	0	0	0
ACAD11	8	9	2	7	5	5	15	17	20	52	19	14	19
4930568D16RIK	0	0	0	0	0	0	0	0	0	0	0	0	0
4930593C16RIK	0	0	0	1	0	0	2	0	0	5	1	1	1
A230077H06RIK	0	0	0	0	0	0	0	1	0	0	0	0	0
4931403E22RIK	0	0	0	0	0	0	1	0	0	0	1	0	0
9330178D15RIK	0	0	0	0	0	0	0	0	1	0	0	0	0
4930556M19RIK	0	1	0	0	0	0	0	1	0	0	0	1	0
ACOT12	0	0	0	0	0	0	0	1	1	2	3	2	0
4930548J01RIK	0	0	0	0	0	0	1	2	1	2	2	0	1
6030498E09RIK	5	8	2	14	7	12	5	9	17	38	35	36	20
7420461P10RIK	0	0	0	0	0	0	0	0	1	2	1	0	0
4930558C23RIK	0	0	0	0	0	0	0	0	0	0	1	1	0
ACSS3	3	3	8	1	0	3	14	5	13	46	18	8	15
9530082P21RIK	0	0	0	0	0	1	0	0	0	1	0	0	0
4931406C07RIK	65	106	77	49	86	93	105	124	188	308	192	148	208
4933416E03RIK	0	0	0	0	0	0	0	0	0	0	1	0	1
ACTR2	106	221	224	112	192	358	613	688	1295	1427	1071	754	838
9930012K11RIK	0	0	0	0	0	0	1	0	1	1	2	1	1
ADAMTS5	43	113	122	21	29	147	169	79	96	273	117	148	177
4933404G15RIK	0	0	0	0	0	0	0	0	0	0	0	2	0
ACBD3	61	142	104	41	127	273	174	205	325	386	387	284	241
4933408J17RIK	0	0	0	0	0	1	0	0	0	0	1	0	0
8030455M16RIK	0	0	0	0	1	0	1	0	0	0	0	0	1
ABCC5	41	83	63	33	54	111	61	117	122	176	114	117	121
4933404O12RIK	35	92	50	29	63	73	35	57	43	80	53	117	84
9030204H09RIK	0	1	1	0	1	3	1	1	1	0	3	0	4
ADAMTS7	1	2	9	1	3	6	92	129	81	209	107	56	62
4931406P16RIK	6	7	8	3	7	13	35	25	40	60	47	26	31
ADAM11	0	0	1	2	1	3	20	16	44	71	56	27	39
A1BG	0	0	2	0	2	9	3	1	1	6	4	4	2
A930007I19RIK	0	0	1	0	0	0	0	0	1	2	0	0	0
AA415398	0	0	0	0	1	0	0	0	0	0	0	0	0
4931408D14RIK	8	9	11	16	14	38	18	12	20	41	25	37	41
5330413P13RIK	0	0	0	0	1	0	0	0	0	0	0	0	0
AAED1	66	119	75	66	135	130	125	157	171	229	147	162	188
AASDHPPT	34	77	30	24	59	53	23	17	27	71	38	32	63
A430085M09RIK	0	0	0	1	0	0	1	0	0	0	0	1	2
4930583P06RIK	0	0	0	0	0	0	0	0	0	0	0	0	0
ACOX2	5	15	10	14	11	22	13	7	6	15	11	22	19
ADAMTSL2	0	5	0	2	0	3	10	7	4	24	19	3	5
ADAD2	0	0	0	0	0	1	0	1	0	0	0	4	0
4930557K07RIK	0	0	0	0	0	0	0	0	0	0	0	0	0
ACAA1B	0	0	0	2	1	1	2	2	2	2	1	1	3
9430016H08RIK	59	105	80	54	119	101	57	62	63	76	74	67	102
4933402N03RIK	0	0	0	0	0	0	0	0	0	0	0	0	0
4930546C10RIK	0	0	0	0	0	0	0	0	1	0	0	0	0
9330102E08RIK	1	2	0	0	5	4	6	1	3	2	4	4	3
6430562O15RIK	0	4	1	4	0	6	2	3	4	6	5	12	6
4930550C17RIK	0	0	0	0	0	0	0	1	1	0	1	0	0
4930597A21RIK	0	0	0	0	0	0	0	0	0	0	0	0	0
ACOD1	6	9	9	4	0	4	5	8	21	32	24	26	12
4931440J10RIK	0	1	0	0	0	0	0	0	0	0	0	1	0
9230114K14RIK	2	1	1	1	1	2	3	2	3	10	7	5	4
5330434G04RIK	0	0	0	0	0	0	0	0	0	0	0	0	0
A230070E04RIK	0	1	0	0	0	0	0	0	0	1	0	0	0
ABHD12	90	205	190	99	193	240	263	282	475	638	360	437	337
4930555B12RIK	0	0	0	0	0	0	0	0	0	1	0	0	0
A230072C01RIK	0	0	0	0	0	0	0	0	0	0	1	0	0
ADAL	8	30	9	3	19	15	5	21	33	34	25	21	21
9930021J03RIK	10	19	17	6	19	27	29	36	55	87	57	40	35
6030468B19RIK	0	0	0	0	0	0	0	0	0	1	1	2	0
ABCB5	0	0	0	0	0	1	0	0	0	0	0	0	0
ABCC4	61	82	78	49	72	107	98	116	179	222	194	136	146
ACSBG2	0	0	0	0	0	0	0	0	1	0	0	0	1
ACER1	4	13	8	17	9	35	16	10	18	40	30	38	36
ADAMTS14	18	61	60	20	50	78	32	36	135	170	121	83	62
4930538K18RIK	0	0	0	0	0	0	0	0	0	0	0	0	0
ABHD18	13	21	18	8	10	15	12	16	23	32	33	20	30
4930563M21RIK	0	0	1	0	0	0	0	1	0	0	0	1	0
9430020K01RIK	42	70	72	28	79	167	347	380	454	739	505	268	264
4930567K20RIK	0	0	0	0	0	0	0	0	0	1	0	0	0
6330409D20RIK	0	0	0	0	0	0	0	0	0	0	0	0	0
9230102K24RIK	0	0	0	0	0	0	1	0	0	1	1	1	0
ADCY10	0	0	0	0	0	0	0	0	2	2	0	0	1
4930567H12RIK	0	0	0	0	0	0	0	0	0	0	0	0	0
4930528H21RIK	0	0	0	0	0	0	0	0	0	0	0	0	0
ADAT2	66	104	68	59	87	125	41	70	57	115	96	94	104
ACMSD	0	0	0	0	0	0	0	0	0	0	0	0	0
4930590J08RIK	0	0	1	0	0	1	1	0	0	2	2	1	0
ACAA2	135	224	161	97	203	213	145	160	188	337	183	186	265
ACOT9	72	131	121	59	87	128	221	200	425	487	369	298	383
ACTN1	127	303	340	157	302	460	617	747	755	1225	1126	674	716
ACTB	7493	15705	15907	9069	13393	17746	26899	36309	74094	77490	56359	44490	39115
4933417E11RIK	0	0	1	1	0	0	0	0	0	0	0	1	1
4933412O06RIK	0	0	0	0	0	0	1	0	1	0	0	0	0
A530013C23RIK	1	0	1	0	0	0	0	2	0	2	1	1	0
ABI2	23	88	71	24	64	150	74	83	97	217	99	104	87
4930565D16RIK	0	0	0	0	0	0	0	0	0	0	0	0	0
ABRACL	101	161	149	128	197	248	203	212	339	455	330	245	323
ACTA2	149	207	378	206	368	510	1019	1655	1022	1642	1524	859	1249
[truncated: 21,933 more rows]

## Sheet: Figure 1
Figure 1b	Tumor Latency (Days)
	No Dox	Dox
	No tumors	89
	No tumors	93
	No tumors	117
	No tumors	122
	No tumors	135
	No tumors	150
Figure 1c	Gene expression
	Genes	UE			APM
	PIK3CA	1.07	0.89	0.98	409.5	419.6	414.5
	Trp53	1.1	0.9	1.02	0	0	0
	Myc	1.08	0.92	1.02	6.8	6.1	6.5
Figure 1f	Days after tumor injection	Control																Days after tumor injection	BYL719
	Day6	length	Width	Volumn	Day10	length	Width	Volumn	Day13	length	Width	Volumn	Day17	length	Width	Volumn		Day6	length	Width	Volumn	Day10	length	Width	Volumn	Day13	length	Width	Volumn	Day17	length	Width	Volumn
		18.65	12.43	1440.76		19.92	18.38	3364.73		19.94	18.85	3542.57		20.02	19.99	4000			11.12	10.06	562.692		11.25	8.96	451.584		8.44	6.28	166.43		8.33	6.12	155.998
		13.11	12.63	1045.63		17.74	16.73	2482.65		18.26	15.73	2259.06		19.89	19.54	3797.12			12.54	11.23	790.728		10.83	9.02	440.567		10.14	9.08	418.003		10.57	9.03	430.944
		11.65	10.85	685.734		15.88	13.02	1345.99		17.52	14.88	1939.59		19.47	18.28	3253.03			12.62	9.85	612.212		11.93	10.99	720.453		8.74	8.22	295.274		8.9	8.1	291.964
		13.06	9.83	630.987		16.28	11.54	1084.02		19.36	14.85	2134.66		20.05	18.89	3577.24			11.85	10.66	673.291		12.55	10.33	669.598		9.66	8.08	315.333		9.07	8.38	318.468
		12.33	10.16	636.386		15.03	13.34	1337.34		10.33	9.64	479.981		17.53	16.47	2377.6			10.62	9.43	472.191		13.03	10.25	684.482		10.22	9.06	419.447		10.1	9.13	420.952
		10.57	9.44	470.965		11.26	8.38	395.363		10.44	9.78	499.285		17.05	16.23	2245.59			10.68	9.58	490.086		14.15	11.37	914.634		9.83	7.42	270.602		9.14	7.08	229.078
		19.05	15.96	2426.22		19.27	15.37	2276.14		19.99	19.98	3990.01		20.52	19.89	4058.98			11.66	10.03	586.503		13.02	9.86	632.9		10.86	9.83	524.695		10.14	9.98	504.974
		10.95	10.12	560.719		17.16	13.62	1591.63		19.96	18.46	3400.9		20.35	19.95	4049.68			11.38	10.64	644.163		14.03	13.28	1237.15		11.68	9.66	544.963		11.08	9.74	525.567
Figure 1g

## Sheet: Figure 2
Figure 2b
Figure 2e	Gene expression
		Primary			Recurrent 1			Recurrent 2			Recurrent 3			Recurrent 4			Recurrent 6			Recurrent 7			Recurrent 8			Recurrent 9
	FGFR1	0.89	1.11	1	4.01	4.39	4.21	3.7	3.9	3.8	3.23	3.47	3.35	4.9	4.7	4.8	2.5	2.4	2.46	1.2	1.4	1.3	3.1	3.2	3.15	1.1	1	1.05
	FGFR2	0.92	1.08	1	56.2	67.4	62	89	105	97	8.7	8.9	8	60.3	56.9	55.8	1.2	0.8	2	1.5	0.8	1.2	0.97	0.89	0.93	1.1	0.89	1
	FGFR3	0.86	1.14	1	52.3	68.3	60.3	27.7	35.7	31.7	12.5	12.7	12.6	32.1	28.2	30.2	1.2	0.9	1.2	7.7	7.9	7.8	8.8	8.7	8.7	1.3	1.1	1.2
Figure 2f	Rec1	Days after tumor injection	Control																Days after tumor injection	Len 10mg/kg																												Rec2	Days after tumor injection
		Day5	length	Width	Volumn	Day8	length	Width	Volumn	Day12	length	Width	Volumn	Day15	length	Width	Volumn		Day5	length	Width	Volumn	Day8	length	Width	Volumn	Day12	length	Width	Volumn	Day15	length	Width	Volumn	Day19	length	Width	Volumn	Day22	length	Width	Volumn	Day26	length	Width	Volumn			Day5
			6.03	4.74	67.7398		8.58	8.22	289.868		16.07	14.55	1701.03		18.67	14.72	2022.69			2	2	4		4.83	4.46	48.0382		6.55	6.14	123.466		5.87	5.64	93.3612		7.58	6.82	176.282		11.83	10.22	617.812		14.66	14.08	1453.15
			5.42	4.48	54.3908		6.22	5.53	95.1066		10.52	10.28	555.868		15.85	14.02	1557.74			2	2	4		2	2	4		5.52	4.22	49.1512		6.88	4.83	80.2514		9.81	8.54	357.729		12.55	10.48	689.186		17.82	14.42	1852.71
			5.07	4.15	43.659		6.75	6.26	132.258		13.37	10.16	690.063		16.73	13.58	1542.64			4.22	3.93	32.5887		6.88	5.72	112.551		8.72	7.38	237.465		7.43	7.26	195.809		11.73	10.43	638.023		14.62	13.98	1428.67		18.38	14.46	1921.55
			2	2	4		6.88	5.84	117.323		16.27	9.92	800.536		18.86	16.51	2570.43			2	2	4		6.58	5.63	104.283		7.42	6.55	159.168		6.72	6.32	134.206		9.35	8.96	375.316		10.93	10.46	597.934		17.36	14.47	1817.43
			6.65	5.73	109.169		8.02	7.33	215.453		14.46	12.92	1206.88		19.66	18.69	3433.78			5.33	5.07	68.5036		6.42	5.03	81.2159		8.31	7.08	208.275		6.88	6.38	140.023		8.07	6.88	190.994		10.63	8.94	424.794		14.42	11.53	958.504
			2	2	4		7.47	6.08	138.07		12.68	11.12	783.969		17.42	16.88	2481.78			2	2	4		4.33	3.72	29.9601		7.37	6.33	147.654		7.26	6.05	132.867		9.33	7.01	229.239		10.54	9.13	439.291		14.22	11.38	920.776
			5.62	4.46	55.8954		7.13	6.77	163.394		11.84	10.72	680.317		17.97	15.96	2288.67			2	2	4		8.15	5.93	143.297		8.94	6.62	195.895		7.82	5.85	133.81		9.42	6.38	191.718		12.27	10.33	654.659		15.08	14.55	1596.24
			2	2	4		6.17	5.33	87.6415		12.93	12.08	943.414		17.75	16.17	2320.54			2	2	4		6.06	5.03	76.6617		9.18	7.52	259.566		8.22	7.63	239.271		12.77	12.25	958.149		15.44	14.86	1704.73		21.43	19.28	3982.96
			4.48	4.17	38.9511		8.28	6.48	173.84		10.44	9.52	473.091		17.96	15.65	2199.4			6.04	5.33	85.7949		7.17	5.92	125.641		7.81	6.28	154.007		8.21	7.03	202.873		10.21	8.35	355.933		15.66	12.28	1180.75		16.38	12.54	1287.89
			2	2	4		5.94	5.03	75.1437		15.41	10.63	870.641		17.02	15.38	2012.99			2	2	4		2	2	4		6.62	5.18	88.8152		7.84	7.66	230.008		12.85	11.36	829.144		15.88	14.72	1720.43		20.17	17.12	2955.86
Figure 2g
Figure 2h	Rec1
	Days after tumor injection	Control																Days after tumor injection	Pem
	Day 7	length	Width	Volumn	Day 11	length	Width	Volumn	Day 14	length	Width	Volumn	Day18	length	Width	Volumn		Day 7	length	Width	Volumn	Day 11	length	Width	Volumn	Day 14	length	Width	Volumn	Day18	length	Width	Volumn	Day21	length	Width	Volumn	Day25	length	Width	Volumn
		2	2	4		8.85	8.18	296.087		13.77	13.48	1251.08		20.18	20.03	4048.12			2	2	4		6.92	5.88	119.627		8.25	7.96	261.367		11.55	10.18	598.477		14.1	12.3	1066.59		17.1	15.5	2054.14
		2	2	4		8.78	7.93	276.065		12.28	11.83	859.286		20.17	19.88	3985.74			2	2	4		8.86	6.93	212.75		9.84	9.18	414.62		12.66	11.75	873.936		15.3	14.1	1520.9		17.9	16.3	2377.93
		4.05	3.72	28.0228		6.82	6.77	156.29		8.12	7.17	208.72		16.33	12.72	1321.08			2	2	4		9.11	7.62	264.483		10.28	9.36	450.313		12.42	11.16	773.428		14.9	13.3	1317.83		17.9	16.2	2348.84
		0	0	0		9.15	7.26	241.137		10.47	9.46	468.489		18.28	16.17	2389.83			2	2	4		6.93	6.37	140.599		9.58	8.63	356.744		12.46	10.05	629.246		14.9	13.5	1357.76		18	16.5	2450.25
		4.76	4.42	46.4966		10.07	7.63	293.122		15.08	11.55	1005.85		18.96	18.03	3081.77			4.66	4.42	45.5198		7.44	6.15	140.7		9.53	8.88	375.741		12.12	11.08	743.964		14.7	12.6	1166.89		17.5	15.7	2156.79
		6.37	4.54	65.6479		9.41	8.03	303.383		15.21	14.26	1546.46		20.22	19.98	4035.92			4.75	4.08	39.5352		9.08	6.56	195.373		11.18	9.52	506.624		13.82	12.23	1033.55		15.8	13.9	1526.36		18.5	15.8	2309.17
		2	2	4		9.33	7.92	292.619		14.33	13.15	1238.99		20.17	19.95	4013.86			4.57	4.06	37.665		7.27	5.94	128.256		9.96	8.25	338.951		12.03	10.88	712.022		14.9	13.2	1298.09		17.3	15.7	2132.14
		0	0	0		8.77	8.04	283.453		10.84	8.06	352.103		20.06	17.26	2988.01			5.92	5.18	79.4239		7.94	6.28	156.57		9.42	8.46	337.102		12.77	10.14	656.503		14.5	12.7	1169.35		17.2	14.9	1909.29
Figure 2i
[truncated: 43 more columns]

## Sheet: Figure 3
Figure 3b
The top 50 genes with the highest expression in each cluster
names	scores	logfoldchanges	group
Apba2	60.7447	5.0351	subtype1
Frmpd1	60.4808	5.01447	subtype1
Ntng1	59.1283	4.51641	subtype1
Ptpru	58.9846	4.32732	subtype1
Gli1	58.6166	4.64482	subtype1
Dpp6	55.8537	5.02907	subtype1
Sidt1	54.9241	4.60158	subtype1
Ak5	53.5219	3.8712	subtype1
Fendrr	53.2427	4.70893	subtype1
Ptch2	52.8612	3.4111	subtype1
Lsp1	52.7802	3.60316	subtype1
Mars	52.7233	3.2606	subtype1
9030622O22Rik	52.5889	4.92304	subtype1
Dctn2	52.2612	3.10357	subtype1
Trim67	52.0817	4.66804	subtype1
Mbd6	51.9528	3.1926	subtype1
Grik4	51.2948	4.59519	subtype1
Ptch1	50.8437	2.75044	subtype1
Scube1	50.6263	3.49389	subtype1
Aff3	50.5939	3.32731	subtype1
Col4a1	50.4715	2.72828	subtype1
Hhip	50.2762	3.1949	subtype1
Epha8	50.2744	3.5479	subtype1
Hmga2	50.0448	4.24102	subtype1
Cacna1s	49.582	4.47572	subtype1
2610035D17Rik	49.2709	3.69276	subtype1
Col27a1	48.8997	3.59346	subtype1
Lmx1b	48.7654	5.30454	subtype1
Col4a2	48.4671	2.75038	subtype1
Kif26a	48.2394	3.67856	subtype1
Psd2	48.1811	4.89406	subtype1
9130410C08Rik	47.7367	4.22507	subtype1
Rgma	47.3553	2.81228	subtype1
Tenm2	47.0527	4.37614	subtype1
Adamts20	47.0494	3.9491	subtype1
Gm20275	46.703	3.76791	subtype1
Arhgef28	46.2496	3.0116	subtype1
Osbp2	46.128	4.38667	subtype1
2610307P16Rik	45.7897	2.95468	subtype1
Synj2	45.7741	3.19697	subtype1
Lrig3	45.3284	2.77753	subtype1
Cltb	45.2495	3.02268	subtype1
Eps8l2	44.8477	4.00653	subtype1
Hapln3	44.7411	3.79881	subtype1
Obscn	44.4604	4.80923	subtype1
Slco3a1	44.4075	3.08181	subtype1
Prex2	44.2955	3.81968	subtype1
Gjc1	44.249	2.7025	subtype1
Lamc3	44.2144	3.11757	subtype1
Adcy2	44.0118	3.04217	subtype1
Slc36a2	74.5998	4.90161	subtype2
Mmp16	71.3784	4.52897	subtype2
Ptgis	70.973	4.32701	subtype2
Satb2	70.8496	4.71377	subtype2
Itga10	68.9287	4.22095	subtype2
Smpd3	68.5949	4.83963	subtype2
Myom1	68.56	4.35919	subtype2
Runx2	66.89	3.98648	subtype2
Lmo7	65.9094	3.79521	subtype2
Mef2c	65.6672	3.48312	subtype2
Cdh2	65.4036	4.0572	subtype2
Cadm1	64.9789	3.93944	subtype2
Gprin3	64.274	4.62034	subtype2
Panx3	63.9426	3.90513	subtype2
Farp2	63.3011	3.28567	subtype2
Hpgd	61.8479	4.22303	subtype2
Col22a1	61.1259	4.39224	subtype2
Sema5a	60.5239	3.38882	subtype2
Chrdl1	60.4571	3.79939	subtype2
Col24a1	60.2191	4.76393	subtype2
Adam12	59.9146	4.02586	subtype2
Ppm1e	59.7909	3.22042	subtype2
Col1a2	59.6931	3.33243	subtype2
Col11a2	59.3484	3.60783	subtype2
Sp7	59.1044	3.68243	subtype2
Ptprm	58.9186	3.37321	subtype2
Col5a2	58.7782	3.02027	subtype2
Rnf144b	58.6919	3.72037	subtype2
Rasa3	58.0265	3.14172	subtype2
Ncf1	57.7694	4.08908	subtype2
Pcsk6	57.7197	3.66743	subtype2
Insc	57.6794	3.67407	subtype2
Enpp6	57.4644	4.30268	subtype2
Antxr2	57.3454	2.89117	subtype2
Pth1r	57.1716	2.88405	subtype2
Gm4258	56.9717	3.08637	subtype2
Sox6	56.1893	2.79364	subtype2
Fry	56.1799	3.07845	subtype2
Nrp2	55.5808	2.8955	subtype2
Slc8a3	55.3466	3.07564	subtype2
Colec12	55.169	2.76941	subtype2
Sdk2	55.1679	4.27308	subtype2
Tnc	54.7954	3.21794	subtype2
Fto	54.6202	2.16109	subtype2
Unc5b	54.5346	3.18565	subtype2
Sec16b	54.4779	4.18938	subtype2
Adk	54.3125	2.04748	subtype2
Nuak1	53.5911	3.53129	subtype2
Myo1d	53.2087	2.84352	subtype2
Fgfr3	53.1824	3.43057	subtype2
Mir100hg	32.3229	3.0947	subtype3
Eya4	31.8034	2.82682	subtype3
Piezo2	31.4905	3.39074	subtype3
Pdzrn4	28.8548	3.84511	subtype3
Runx1t1	28.517	2.82019	subtype3
Gm49890	27.451	3.59283	subtype3
Meis1	27.0046	2.4533	subtype3
Rbms3	26.2572	1.99459	subtype3
Meis2	26.2128	2.25207	subtype3
Plcb1	26.1283	2.49718	subtype3
Tcf4	26.0701	1.41709	subtype3
Cacna1c	25.8792	2.26304	subtype3
Pbx1	25.5387	1.66488	subtype3
Ptn	25.4902	2.58497	subtype3
Mir99ahg	25.126	1.6755	subtype3
Trps1	24.5783	1.56173	subtype3
Rspo2	24.4519	3.70628	subtype3
Gli2	23.5463	1.83895	subtype3
Hmcn1	23.1218	2.22644	subtype3
Cdon	22.5763	2.47149	subtype3
Nfia	22.414	1.59235	subtype3
Mfap4	22.2833	2.78666	subtype3
Eya1	21.4254	2.03579	subtype3
Kif26b	20.5517	2.58987	subtype3
Dclk1	20.2161	1.91912	subtype3
Foxp1	19.4224	1.26628	subtype3
Nfix	19.3582	1.27521	subtype3
Nfib	19.3024	1.34918	subtype3
Foxp2	19.2408	1.60435	subtype3
Tspan9	19.1664	1.88189	subtype3
Ssbp2	18.8713	1.32337	subtype3
Gm12023	18.8693	3.47838	subtype3
Fbxl7	18.6976	1.37912	subtype3
Ar	18.6637	1.91047	subtype3
Pde10a	18.6451	2.33995	subtype3
Slc8a1	18.481	2.14966	subtype3
Mid1	18.3258	1.96127	subtype3
Lncppara	18.1615	1.13506	subtype3
Ghr	18.1299	1.52624	subtype3
Svil	18.0143	1.23882	subtype3
Jph4	17.9675	2.72843	subtype3
Dlc1	17.8617	1.54648	subtype3
Slc24a3	17.7178	2.39283	subtype3
Prrx1	17.6451	1.66358	subtype3
Adamtsl3	17.6242	3.06498	subtype3
Bmpr1b	17.5857	1.6019	subtype3
Zbtb20	17.1659	1.03331	subtype3
Arsj	16.8134	3.18547	subtype3
Rgs7bp	16.7033	2.45997	subtype3
Fut9	16.5904	2.39242	subtype3
Akr1cl	69.3786	6.03435	subtype4
Nr5a1	63.8605	5.14664	subtype4
Acsbg1	60.4412	5.22176	subtype4
Kcnd2	60.2449	5.84807	subtype4
Xist	60.138	4.99928	subtype4
Gm37350	59.8965	5.98978	subtype4
Gata4	56.636	5.387	subtype4
Hoxd11	56.1224	5.72047	subtype4
Rbm47	54.0387	4.35511	subtype4
Dnm3	53.0661	4.68079	subtype4
Pgr	52.8673	5.45314	subtype4
Aff2	52.1029	4.36416	subtype4
Dach1	51.9325	4.87567	subtype4
Pdgfd	51.8336	4.79628	subtype4
Fam129a	51.4301	4.2819	subtype4
Mybpc1	51.2997	4.70907	subtype4
Gm53	51.1674	4.83203	subtype4
Gm35533	50.4492	6.03216	subtype4
Gramd1b	49.3977	4.46003	subtype4
Cyp11a1	48.9874	4.05177	subtype4
Fhit	47.9406	4.51834	subtype4
Ifi204	47.7495	4.37736	subtype4
Colgalt2	47.3329	4.29393	subtype4
Prlr	47.2607	5.01244	subtype4
Neat1	46.6031	4.02368	subtype4
Fosl2	45.6956	3.6409	subtype4
A530020G20Rik	45.5803	4.79233	subtype4
1700060C16Rik	45.2655	5.49409	subtype4
Mgst1	45.035	3.33212	subtype4
Gm17276	44.7032	4.25845	subtype4
Esr1	44.4953	3.61283	subtype4
Gm47547	44.3278	4.15533	subtype4
Dach2	44.2929	4.72587	subtype4
Nexmif	44.031	4.78651	subtype4
Kcnip4	43.9992	4.17578	subtype4
Cadm3	43.447	6.11961	subtype4
Malat1	42.7468	2.04613	subtype4
Nova1	42.3548	4.00566	subtype4
Akr1c18	42.3203	4.96138	subtype4
Rarb	42.1585	3.94936	subtype4
Ppara	42.1489	5.02068	subtype4
Stat5a	42.0051	3.91574	subtype4
Meis2	41.6625	3.09502	subtype4
Greb1	41.6576	3.14211	subtype4
Pcdh17	41.5972	3.25633	subtype4
Slc25a30	41.5943	3.70053	subtype4
Sorl1	41.5677	3.82298	subtype4
Ccser1	41.4584	3.99364	subtype4
Pik3c2g	41.4365	4.19917	subtype4
Rmdn2	41.2953	4.19886	subtype4

## Sheet: Figure 4
Figure 4a
		HEC-1-B			HEC-1-A			HEC-6			HEC-151				HHUA			Nou-1			SNG-M			ARK1			MFE-296			EN
	FGFR1	0.98	1.02	1	1.04	1.05	1.05	4.1	4.08	4.09	1.23	1.43	1.32		20.8	21	20.9	6.6	6.4	6.5	16	18	17	3.2	3.3	3.2	12.1	12.2	12.2	12.5	12.3	12.4
	FGFR2	0.97	1.03	1	1.4	1.6	1.5	4.52	4.56	4.54	1.2	1.21	1.2		5.16	5.2	5.18	0.12	0.1	0.1	4.6	4.7	4.7	2.5	2.6	2.6	5.3	5.4	5.35	7.5	6.9	7.2
	FGFR3	0.96	1.04	1	1.47	1.53	1.5	1.23	1.28	1.25	0.78	0.8	0.79		2.5	2.2	2.4	0.7	0.8	0.75	1.98	1.87	1.92	1.7	1.6	1.6	0.78	0.98	0.89	2.7	2.8	2.8
	IC50 (uM)	2.4			3.2			5.1			2.8				27			0.9			12.3			2.9			12.3			16.8
Figure 4b
	BYL719 (uM)	HEC-1-A			HEC-1-A R				BYL719 (uM)	HEC-1-B			HEC-1-B R				BYL719 (uM)	HEC-151			HEC-151 R				BYL719 (uM)	Nou-1			Nou-1 R
	0.04	88.665	89.6725	83.6272					0.04	96.9977	98.1176	97.4187					0.04	96.9977	98.1176	97.56					0.01	92.1	95.4	90.1
	0.16	83.3753	79.0932	83.3753					0.16	83.1409	92	80.9111					0.16	83.1409	82.03	80.9111					0.04	82.519	83.6806	78.2755
	0.63	67.7582	63.9798	67.0025					0.63	75.7506	67.2941	80.4772					0.63	75.7506	67.2941	80.4772					0.16	78.5016	73.1482	70.9966
	2.5	55.4156	50.6297	51.6373					2.5	56.351	53.6471	47.5054					2.5	56.351	53.6471	47.5054					0.63	60.152	60.3009	58.6786
	10	39.2947	39.0428	35.0126					10	30.485	30.3529	30.8026					10	30.485	30.3529	30.8026					2.5	30.076	30.6713	34.1545
	0.4				95.2	90.5	92.9		40	10.9	12.1	11.5					40	10.9	12.7	11.8					10	15.8198	16.9792	17
	1.6				74.721	79.7266	74.4928		1.6				95.2	90.7	93		1.6				97.2	99.1	98.15		1.6				90.1	92.3	89.5
	6.25				65.2361	67.0703	67.6812		6.25				89.8182	85.7033	87.018		6.25				91.0315	87.9351	89.49		6.25				78.0315	80.9351	79.49
	25				48.0687	44.7266	43.9493		25				64.7532	60.5371	61.3882		25				61.0602	62.1534	68.4385		25				69.4366	74.5854	71.5351
	100				18.0472	15.2734	13.6739		100				22.5143	21.7903	20.3727		100				24.0029	25.9174	27.7874		100				48.3568	57.2683	55.1754
	400				7.9	9.8	8.9		400				10.5	9.7	10.1		400				12.1	10.9	9.7		400				30.7	42.1	40.9
																									1600				12.1	22.9	15.9
Figure 4c
		HEC-1-A			HEC-1-A R					HEC-1B			HEC-1-B R					HEC-151			HEC-151 R					Nou-1			Nou-1 R
	FGFR1	0.96	1.04	1	3.1	3.2	3.2		FGFR1	1.04	1.02	1	3.2	3.4	3.3		FGFR1	0.96	1.04	1	2.46	2.3	2.4		FGFR1	0.98	1.02	1	1.1	1.2	1.2
	FGFR2	0.98	1.02	1	6.8	6.9	6.9		FGFR2	1.4	1.3	1	5.4	5.6	5.5		FGFR2	0.98	1.02	1	5.1	4.7	4.9		FGFR2	0.92	1.08	1	63.6	65.5	63
	FGFR3	0.95	1.05	1	8.8	8.9	8.8		FGFR3	1.4	1.5	1	4.8	4.9	4.9		FGFR3	0.96	1.04	1	8.1	8.375	8.3		FGFR3	0.95	1.05	1	4.4	5.1	4.7
Figure 4d
	BYL719 (uM)	Vector			R1R2R3				Days after tumor injection	Vector																Days after tumor injection	Vector-Byl719																Days after tumor injection	R1R2R3
	0.32	89.4538	94.0702	92.6958					Day6	length	Width	Volumn	Day10	length	Width	Volumn	Day13	length	Width	Volumn	Day17	length	Width	Volumn		Day6	length	Width	Volumn	Day10	length	Width	Volumn	Day13	length	Width	Volumn	Day17	length	Width	Volumn		Day6	length	Width	Volumn	Day10	length	Width
	0.625	80.8205	80.7152	80.3723						18.65	12.43	1440.76		17.74	16.73	2482.65		18.26	15.73	2259.06		22.96	18.41	3890.89			11.12	10.06	562.692		11.25	8.96	451.584		8.44	6.28	166.43		8.33	6.12	155.998			10.96	8.58	403.418		17.03	13.03
	1.25	71.9545	71.9246	72.914						13.11	12.63	1045.63		20.89	18.65	3633.01		21.1	18.32	3540.82		22.76	18.27	3798.56			12.54	11.23	790.728		10.83	9.02	440.567		10.14	9.08	418.003		10.57	9.03	430.944			11.92	10.88	705.511		18.05	16.77
	2.5	50.3121	54.5384	53.9795	99.6682	92.7273	95.2709			11.65	10.85	685.734		15.88	13.02	1345.99		17.52	14.88	1939.59		21.59	17.31	3234.57			19.82	14.25	2012.35		19.93	13.14	1720.55		8.74	8.22	295.274		0	0	0			13.95	11.63	943.417		18.75	15.83
	5	25.1495	20.5722	27.4069	85.5975	88.6973	89.4778			13.06	9.83	630.987		16.28	11.54	1084.02		19.36	14.85	2134.66		20.82	17.68	3253.98			11.85	10.66	673.291		12.55	10.33	669.598		9.66	8.08	315.333		8.24	5.91	143.904			11.66	8.28	399.695		14.33	9.66
	10	18.2965	17.0741	17.5866	70.7736	65.8748	63.2898			12.33	10.16	636.386		15.03	13.34	1337.34		10.33	9.64	479.981		21.87	18.09	3578.46			10.62	9.43	472.191		13.03	10.25	684.482		10.22	9.06	419.447		9.03	6.42	186.092			15.68	11.46	1029.64		20.26	15.65
	20				55.8	50.7	50.9			10.57	9.44	470.965		11.26	8.38	395.363		10.44	9.78	499.285		20.15	16.16	2631.04			10.68	9.58	490.086		14.15	11.37	914.634		9.83	7.42	270.602		8.88	6.34	178.468			11.95	10.38	643.773		18.02	14.22
	40				40.7	39.1	39.7			19.98	15.57	2421.82		20.82	16.33	2276.06		21.02	19.5	3996.43		22.99	18.43	3904.45			11.66	10.03	586.503		13.02	9.86	632.9		10.86	9.83	524.695		10.01	7.2	259.459			11.54	9.52	522.937		17.36	13.63
	80				22.5	20.1	20.9			10.95	10.12	560.719		17.16	13.62	1591.63		21.16	17.93	3401.31		22.97	18.42	3896.82			11.38	10.64	644.163		14.03	13.28	1237.15		11.68	9.66	544.963		10.27	7.27	271.4			9.77	8.64	364.663		18.92	11.98
	160				7.8	5.9	7.2			12.23	9.76	582.5		15.25	13.96	1485.97		18.56	18.01	3010.06		22.95	18.4	3884.98
										11.42	9.33	497.049		17.62	13.12	1516.5		21.96	17.09	3206.91		22.98	18.42	3898.52
Figure 4e
											Relative gray value
											FGFR1	5	4.9	1	1	6.6	6.8	1	1
												4.8	5	1	1	6.8	6.9	1	1
												4.2	4.3	1	1	6.5	6.5	1	1
											FGFR2	5	5.2	1	1	3.9	4.1	1	1
												5	5	1	1	4.3	4.5	1	1
												4.6	4.6	1	1	4.5	4.5	1	1
											FGFR3	15	15	1	1	3.1	2.9	1	1
												20	18.9	1	1	5	5	1	1
												17	15.9	1	1	4.9	5	1	1
											p-AKT T308	3.3	1	3.3	1	2.5	1	2.6	1
												3.5	1	3.5	1	2.8	1	2.8	1
												3	1	3	1	3.1	1	3	1
											p-AKT S473	4.2	1	4.1	1	3.1	1.2	2.9	1
												4	1	4	1	3.2	1	3	1
												3.8	1	3.9	1	3.5	1	3.5	1
											AKT	1	1	1	1	1	1	1	1.2
												1	1	1	1	1	1	1	1
												1	1	1	1	1	1	1	1
											p-PRAS40 Thr246	3.5	1.2	3.5	1	3.8	2.1	2.5	1
												3.5	1	3.5	1	2.8	1.2	2.5	1
												3	1	3	1	3	1	2.8	1
											PRAS40	0.9	0.9	1	1	1	1	1	1
												1	1	1	1	1	1	1	1
												1	1	1	1	1	1	1	1
											p-P70S6 T389	5.9	5.5	2.8	1	4.2	4.1	2	1
												6	6	3	1	5	5	2.5	1
												4.8	4.8	2.5	1	4.5	4.5	2.3	1
											P70S6	1	1	1	1	1	1	1	1
												1	1	1	1	1	1	1	1
												1	1	1	1	1	1	1	1
											p-S6RP S235/6	4.1	4.1	2.5	1	2	2	1.5	1
												4	4	2.5	1	2.5	2.5	1.5	1
												4.2	4.2	2.8	1	2.8	2.8	2	1
											p-S6RP S240/4	3.9	3.9	2.5	1	4	3.9	2.5	1
												4	4	2.5	1	4	4	2.5	1
												4	4	2.6	1	3.8	3.8	2.2	1
											S6RP	1	1	1	1	1	1	1	1
												1	1	1	1	1	1	1	1
												1	1	1	1	1	1	1	1
											p-4EBP1 S65	6	5.9	1.5	1	6.1	6.1	2	1
												6	6	2	1	6	6	2	1
												5.8	5.8	1.5	1	6.2	6	2	1
											p-4EBP1 T37/46	6	6	4.5	1	6.1	6.1	2	1
												6	6	4	1	6	6	2.5	1
												5.5	5.5	3.5	1	5.8	5.6	2.5	1
											p-4EBP1	1	1	1	1	1	1	1	1
												1	1	1	1	1	1	1	1
												1	1	1	1	1	1	1	1
											p-eIF4B Ser422	4.8	4.8	3	1	3.5	3.5	1.8	1
												4.5	4.5	2.5	1	4	4	2	1
												5	5	3	1	4	3.9	2.2	1
											eIF4B	1	1.1	1.1	1.1	1.1	1	1	1
												1	1	1	1	1	1	1	1
												1	1	1	1	1	1	1	1
											p-STAT3 Tyr705	1	1	1	1	1.1	1	1.1	1.1
												1	1.1	1	1	1	1	1	1.1
												1	1	1	1	1	1	1	1
											STAT3	1.2	1.2	1	1	1.1	1	1.2	1.1
												1	1	1	1	1	1	1	1
												1	1	1	1	1	1	1	1
											p-Erk 1/2 Thr202/4	2.9	2.9	1	1	2.1	2	1	1.1
												3	3	1	1	2.5	2.5	1	1
												3	2.9	1	1	2.8	2.6	1	1
											Erk 1/2	1	1	1	1	1	1	1	1
												1	1	1	1	1	1	1	1
												1	1	1	1	1	1	1	1
											Vinculin	1	1	1	1	1	1	1	1
												1	1	1	1	1	1	1	1
												1	1	1	1	1	1	1	1
Figure 4f
										Relative gray value
										p-FRS2 Tyr436	9.9	10	2	1.6	2	1.7
											10	10	2	1.7	2	1.7
											11.1	11	2	1.7	2	1.7
										FRS2	1	1	1	1	1	1
											1	1	1	1	1	1
											1	1	1	1	1	1
										p-Erk 1/2 Thr202/4	6.6	6.5	2	1.7	2	1.6
											6.5	6.5	2	1.8	2.1	1.6
											6	6	2	1.6	2	1.7
										Erk 1/2	1	1	1	1	1	1
											1	1	1	1	1	1
											1	1	1	1	1	1
										p-S6RP S235/6	6.8	6.8	3	1.2	2.9	1
											7	7	3	1	3.2	1
											6.5	6.5	2.8	1	3	1
										p-S6RP S240/4	4.4	4.5	1.6	1	1.8	1
											4.5	4.5	1.7	1	1.8	1
											5	5	2	1	2.1	1
										S6RP	1	1	1	1	1	1
											1	1	1	1	1	1
											1	1	1	1	1	1
										p-4EBP1 S65	4.3	4.5	1.8	1	1.9	1
											4.5	4.5	2	1	2	1
											4.8	4.8	2	1	2	1
										4EBP1	1	1	1	1	1	1
											1	1	1	1	1	1
											1	1	1	1	1	1
										p-eIF4B Ser422	2.5	2.5	1.6	1	1.6	1
											2.5	2.5	1.5	1	1.6	1
											2.8	2.8	1.5	1	1.5	1
										eIF4B	1	1	1	1	1	1
											1	1	1	1	1	1
											1	1	1	1	1	1
										p-STAT3 Tyr705	1	1	1	1	1	1
											1	1	1	1	1	1
											1	1	1	1	1	1
										STAT3	1	1	1	1	1	1
											1	1	1	1	1	1
											1	1	1	1	1	1
										Vinculin	1	1	1	1	1	1
											1	1	1	1	1	1
											1	1	1	1	1	1
Figure 4g
HEC-1-A R	Viability	0	5	20	Len (uM)		Viability	0	0.5	2	Pem (uM)		Viability	0	5	20	Len (uM)		Viability	0	0.5	2	Pem (uM)
	0	99.7253	91.4835	80.1923			0	99.9253	90.4835	82.1923			0	99.9253	90.4835	80.1923			0	99.9253	91.4835	82.1923
	0.16	90.8791	79.4505	72.7747			0.16	85.8791	75.4505	70.7747			0.16	87.8791	79.4505	67.7747			0.16	86.8791	75.4505	65.7747
	0.625	78.8187	69.0165	60.8571			0.625	80.8187	69.0165	60.8571			0.625	83.8187	70.0165	60.8571			0.625	81.8187	70.0165	60.8571
	2.5	63.7363	54.5275	44.2335			2.5	68.7363	59.5275	48.2335			2.5	72.7363	62.5275	50.2335			2.5	70.7363	60.5275	48.2335
	10	55.6593	47.0027	34.5247			10	59.6593	47.0027	40.5247			Inavolib (uM)						Inavolib (uM)
	Byl719 (uM)						Byl719 (uM)
Figure 4h
HEC-1-A R	Days after tumor injection
	Day6	length	Width	Volumn	Day9	length	Width	Volumn	Day13	length	Width	Volumn	Day16	length	Width	Volumn	Day20	length	Width	Volumn	Day23	length	Width	Volumn	Day27	length	Width	Volumn	Day30	length	Width	Volumn	Day34	length	Width	Volumn	Day37	length	Width	Volumn	Day41	length	Width	Volumn	Day44	length	Width	Volumn	Day48
	Control	5.68	5.02	71.5691		5.85	5.52	89.1259		6.58	5.77	109.534		8.92	6.58	193.102		9.66	6.88	228.625		11.63	7.78	351.973		12.48	9.55	569.104		13.22	8.63	492.292		13.56	9.73	641.882		13.83	9.57	633.31		14.52	10.26	764.243		14.62	10.03	735.393
		7.82	5.38	113.173		8.08	5.66	129.424		10.42	7.51	293.845		11.85	8.08	386.822		12.31	7.98	391.953		12.62	9.35	551.636		12.68	9.82	611.381		14.52	9.77	692.988		15.28	10.17	790.197		16.55	10.74	954.501		16.64	11.07	1019.57		18.21	11.04	1109.73
		6.77	6.18	129.281		7.16	6.28	141.189		8.72	7.48	243.944		11.06	7.12	280.34		13.56	7.73	405.125		15.16	9.46	678.346		15.13	9.18	637.521		15.66	8.92	623.005		16.58	9.12	689.516		16.42	9.77	783.668		16.07	9.63	745.141		16.82	9.28	724.256
		6.44	5.62	101.702		7.73	6.58	167.341		9.28	7.57	265.895		9.83	7.76	295.97		11.12	7.96	352.29		11.74	9.44	523.097		14.42	9.25	616.906		13.15	8.96	527.852		15.07	10.28	796.287		15.63	10.36	838.781		17.82	10.53	987.949		17.95	10.52	993.267
	Byl719	6.68	6.27	131.305		7.12	6.62	156.015		7.64	6.66	169.438		8.98	7.92	281.642		8.44	7.31	225.5		10.77	9.35	470.77		10.56	9.24	450.794		12.42	10.48	682.047		13.33	10.64	754.542		13.23	10.82	774.434		13.61	11.58	912.526		13.62	11.16	848.156
		6.28	5.37	90.5479		5.66	5.16	75.3504		7.84	6.45	163.082		9.71	7.38	264.425		9.52	7.73	284.424		10.12	8.11	332.807		10.83	8.33	375.741		10.75	8.66	403.101		12.05	10.14	619.488		12.22	10.17	631.951		12.92	10.63	729.96		13.03	10.83	764.137
		7.33	5.75	121.174		8.82	6.55	189.2		9.65	7.16	247.357		13.72	7.48	383.82		14.66	8.18	490.468		17.24	9.82	831.247		16.73	10.18	866.885		15.48	9.44	689.739		16.58	10.85	975.92		17.32	10.77	1004.5		16.33	10.93	975.431		15.05	12.03	1089.02
		5.77	5.12	75.6285		7.93	5.88	137.087		9.12	6.74	207.15		9.52	7.17	244.706		9.64	7.13	245.034		10.08	8.32	348.881		10.11	8.28	346.563		10.76	9.08	443.562		11.68	9.38	513.829		12.61	10.93	753.226		12.72	10.62	717.309		12.58	10.86	741.84
	Len	5.85	4.98	72.5412		5.13	4.36	48.7596		7.16	5.94	126.315		7.88	5.95	139.486		5.03	4.47	50.252		7.26	6.18	138.638		7.92	5.08	102.193		6.88	5.73	112.945		7.76	6.74	176.259		6.96	6.77	159.498		8.25	6.43	170.548		8.08	6.92	193.461
		6.02	5.13	79.2139		5.11	4.25	46.1497		5.25	4.72	58.4808		7.22	5.96	128.233		6.35	5.15	84.2089		6.63	5.52	101.009		7.23	6.86	170.12		6.96	6.25	135.938		7.21	6.53	153.72		7.54	6.33	151.06		7.38	6.62	161.712		7.14	5.74	117.623
		5.42	5.11	70.7638		5.33	4.68	58.3699		6.53	4.91	78.7129		6.03	5.22	82.1539		5.83	4.73	65.217		6.27	5.33	89.0619		6.22	5.36	89.3491		6.72	5.56	103.87		7.18	5.73	117.87		7.52	6.05	137.625		7.01	5.72	114.678		6.91	6.62	151.413
		5.88	5.24	80.7253		4.92	4.27	44.8529		5.44	4.43	53.3797		5.08	4.17	44.1678		4.38	3.88	32.9691		5.52	4.36	52.4665		5.42	4.77	61.6604		5.77	4.52	58.9417		5.68	4.22	50.5759		6.58	4.42	64.2748		6.17	4.33	57.8404		6.73	4.02	54.3797
		6.67	6.08	123.283		6.02	5.12	78.9053		6.52	4.62	69.5827		7.62	5.25	105.013		7.22	5.62	114.02		7.66	6.81	177.62		7.43	5.77	123.683		8.15	6.73	184.569		7.82	6.63	171.871		7.72	7.35	208.527		8.34	7.66	244.677		7.92	7.63	230.539
		4.16	3.72	28.7839		2	2	4		8.32	2.77	31.9193		10.16	3.24	53.3278		9.17	3.83	67.2569		7.26	3.96	56.9242		10.58	5.18	141.943		10.06	4.13	85.7962		12.22	5.74	201.31		12.51	5.83	212.601		13.07	6.83	304.851		11.72	6.36	237.035
	Len+Byl719	6.86	5.08	88.516		4.82	4.43	47.296		4.13	3.43	24.2945		4.77	3.72	33.0046		4.12	3.44	24.3772		5.51	4.06	45.4123		5.02	3.44	29.7023		6.02	3.82	43.9231		5.68	4.74	63.808		6.53	4.22	58.1444		6.77	4.62	72.2508		6.63	4.12	56.2701
		6.27	5.25	86.4084		6.16	4.55	63.7637		4.22	3.63	27.8033		4.58	3.66	30.6759		5.65	4.18	49.3595		6.23	4.55	64.4883		5.92	3.77	42.0702		6.16	4.55	63.7637		7.57	5.73	124.273		7.82	5.26	108.18		7.81	5.56	120.718		7.06	4.52	72.1193
		5.96	5.53	91.1311		5.82	3.93	44.9447		5.42	3.83	39.7527		6.58	4.81	76.1178		5.22	3.63	34.3917		5.64	4.43	55.3422		5.66	3.52	35.0648		4.76	4.02	38.4618		5.52	4.33	51.747		6.38	4.92	77.2184		5.72	4.31	53.1276		5.82	3.85	43.1335
		6.18	5.74	101.808		5.93	5.44	87.745		5.12	5.04	65.0281		6.44	5.08	83.0966		5.68	4.72	63.2707		5.72	5.51	86.8299		6.15	5.13	80.9245		5.86	4.23	52.4262		5.38	4.36	51.1358		6.63	5.02	83.5393		6.64	5.35	95.0267		7.01	4.77	79.7489
		6.51	5.33	92.471		4.93	4.52	50.3609		5.82	4.84	68.1685		7.28	5.25	100.328		6.82	5.54	104.658		6.62	4.04	54.0245		5.24	3.82	38.2321		6.04	5.22	82.2902		5.96	5.41	87.2189		6.33	5.24	86.9033		6.77	4.75	76.3741		8.35	5.73	137.077
		5.62	4.97	69.4095		5.38	4.72	59.9289		5.53	4.77	62.9118		6.22	4.63	66.6688		5.93	4.27	54.0605		5.33	4.52	54.447		5.73	4.02	46.2995		6.18	5.44	91.4442		5.12	4.92	61.9684		6.12	4.84	71.6823		6.13	5.36	88.0562		7.04	5.31	99.2503
Figure 4i
SNG-M	Days after tumor injection
	Day5	length	Width	Volumn	Day8	length	Width	Volumn	Day12	length	Width	Volumn	Day15	length	Width	Volumn	Day19	length	Width	Volumn	Day22	length	Width	Volumn	Day26	length	Width	Volumn	Day29	length	Width	Volumn	Day33	length	Width	Volumn	Day36	length	Width	Volumn	Day40	length	Width	Volumn	Day43	length	Width	Volumn	Day47
	Control	7.35	6.72	165.957		6.75	6.62	147.907		6.96	6.44	144.328		8.27	7.22	215.551		10.92	8.32	377.954		9.16	8.83	357.098		11.06	8.38	388.341		11.55	9.58	530.009		12.83	10.44	699.194		12.58	9.77	600.399		12.95	11.14	803.545		11.92	11.22	750.295
		6.36	5.77	105.871		7.25	6.44	150.342		7.74	6.72	174.763		8.64	7.55	246.251		10.08	8.43	358.167		10.44	8.78	402.401		11.25	8.94	449.57		11.26	9.98	560.75		13.58	9.86	660.121		12.83	10.62	723.512		12.38	10.15	637.709		14.77	12.36	1128.2
		7.44	6.48	156.204		7.28	6.22	140.826		9.06	6.93	217.553		8.82	7.03	217.946		10.72	8.33	371.925		10.75	9.33	467.888		12.44	9.73	588.865		12.42	9.63	575.896		14.16	10.74	816.661		14.92	10.18	773.098		13.52	10.77	784.112		13.65	11.36	880.764
		6.24	5.46	93.0122		6.73	5.68	108.563		7.45	6.88	176.321		6.73	6.38	136.97		7.42	7.04	183.874		8.25	8.12	271.979		8.87	7.73	265.004		9.13	7.62	265.064		10.23	8.55	373.919		10.26	9.88	500.762		10.72	8.68	403.835		12.57	10.18	651.33
		7.35	6.15	138.998		7.96	6.18	152.006		8.16	7.58	234.422		7.44	6.92	178.137		9.07	7.94	285.903		9.12	8.73	347.531		8.92	8.17	297.7		10.93	8.75	418.414		11.76	9.77	561.263		12.15	9.16	509.727		12.27	10.68	699.773		12.74	10.88	754.045
		7.16	5.84	122.098		7.33	6.16	139.071		8.12	6.96	196.673		7.32	7.08	183.463		9.95	7.46	276.867		9.96	8.08	325.126		10.62	8.22	358.788		11.12	8.06	361.198		12.24	8.75	468.563		12.38	8.74	472.839		12.46	9.94	615.546		12.43	9.62	575.163
		6.74	6.08	124.577		7.95	7.68	234.455		9.55	8.68	359.76		10.36	9.85	502.577		11.06	10.86	652.206		11.16	10.82	653.264		12.62	11.86	887.562		12.82	9.55	584.608		13.28	11.85	932.405		12.76	11.72	876.347		12.68	11.44	829.739		12.48	11.42	813.798
		5.82	5.44	86.1174		5.18	4.77	58.93		7.76	6.18	148.187		7.97	6.02	144.418		8.44	7.38	229.84		8.62	6.64	190.026		10.82	9.13	450.961		10.96	8.77	421.483		10.56	8.17	352.434		12.88	9.52	583.66		9.13	7.03	225.606		12.47	9.77	595.149
		8.13	6.06	149.281		5.56	5.22	75.7506		6.58	6.05	120.422		6.96	6.12	130.341		8.25	7.38	224.666		8.66	8.14	286.904		9.94	8.08	324.473		10.26	8.52	372.389		10.42	9.33	453.525		10.62	9.13	442.625		11.28	9.93	556.132		11.72	9.36	513.392
		7.02	4.42	68.5728		8.14	5.35	116.494		8.32	7.13	211.482		7.98	7.16	204.55		8.94	8.55	326.768		9.52	9.06	390.718		10.77	10.03	541.736		10.74	10.68	612.515		10.95	10.16	565.16		10.96	9.85	531.683		12.44	10.82	728.19		12.08	11.64	818.357
	Byl719	7.72	7.38	210.233		6.44	6.23	124.978		8.72	6.82	202.794		7.15	6.28	140.992		8.55	8.48	307.417		7.96	7.25	209.199		8.85	8.02	284.618		8.85	8.66	331.856		9.14	8.55	334.078		9.55	9.16	400.649		10.24	9.08	422.126		10.48	10.04	528.2
		7.14	5.44	105.649		6.88	5.63	109.037		9.08	6.33	181.913		9.68	6.52	205.75		9.82	7.46	273.249		9.96	8.68	375.205		10.36	8.66	388.477		9.26	8.83	360.996		10.82	8.98	436.265		10.82	9.44	482.105		12.76	10.88	755.229		12.25	10.18	634.748
		7.27	6.38	147.96		7.42	6.84	173.575		7.75	6.92	185.56		8.35	6.44	173.152		8.96	8.14	296.843		9.77	7.94	307.968		9.44	7.66	276.949		9.08	8.22	306.761		9.17	7.88	284.703		9.73	7.66	285.457		10.33	8.18	345.603		9.77	7.46	271.858
		5.92	4.62	63.1794		5.83	4.72	64.9415		7.52	5.73	123.452		7.53	6.33	150.859		8.66	7.08	217.047		8.92	6.13	167.593		9.62	7.58	276.365		9.17	8.15	304.547		10.53	8.46	376.824		10.75	8.56	393.846		10.92	9.58	501.099		10.16	8.55	371.361
		6.82	5.94	120.317		7.33	6.53	156.279		7.58	7.22	197.567		7.92	7.83	242.783		8.63	8.08	281.711		9.66	8.62	358.89		9.95	8.77	382.642		10.72	8.08	349.935		12.37	8.87	486.617		13.28	9.14	554.703		13.08	10.62	737.61		13.62	10.88	806.13
		5.14	5.08	66.3224		5.74	5.52	87.45		7.48	6.33	149.858		7.82	6.38	159.154		7.82	6.58	169.289		7.38	6.33	147.854		9.72	7.48	271.919		9.33	7.12	236.489		10.25	7.48	286.746		11.12	8.08	362.992		10.38	8.25	353.244		10.77	8.57	395.501
		7.66	6.48	160.823		6.82	5.75	112.743		7.25	6.83	169.102		6.53	6.44	135.411		8.72	6.97	211.813		8.24	7.88	255.829		8.23	6.96	199.337		8.12	7.38	221.125		10.35	8.32	358.226		8.88	7.82	271.517		10.82	7.22	282.015		10.66	8.24	361.894
		6.93	5.66	111.003		6.58	5.52	100.248		8.06	6.44	167.139		6.46	5.74	106.421		8.28	7.14	211.056		9.06	6.88	214.425		9.25	7.33	248.496		10.83	7.74	324.4		11.38	8.14	377.017		11.38	8.48	409.17		10.12	7.98	322.223		11.62	9.33	505.754
		7.16	6.35	144.355		6.44	5.58	100.259		9.05	7.73	270.382		8.68	8.44	309.154		10.05	9.76	478.669		10.76	9.82	518.806		10.17	9.35	444.543		10.86	10.22	567.155		11.46	10.52	634.141		11.57	11.08	710.204		12.68	12.44	981.138		14.58	12.55	1148.19
		6.44	5.14	85.0711		6.35	5.22	86.5137		7.17	6.28	141.387		7.62	6.73	172.566		9.02	7.62	261.87		8.17	7.35	220.682		8.66	7.94	272.979		9.08	8.42	321.87		9.85	9.08	406.049		8.98	8.74	342.98		10.02	9.88	489.048		10.22	8.94	408.41
	Len	7.12	5.36	102.277		7.68	5.12	100.663		8.23	4.13	70.1891		6.36	4.24	57.1688		7.36	4.91	88.7178		7.44	5.16	99.0472		6.15	4.1	51.6907		5.75	3.83	42.1731		6.06	4.04	49.4544		5.96	3.97	46.9675		7.65	5.1	99.4882		8.13	5.42	119.415
		7.33	6.08	135.482		7.35	5.58	114.426		7.63	3.82	55.67		5.7	3.8	41.154		5.97	3.98	47.2836		6.62	4.41	64.3732		5.55	3.7	37.9898		5.27	3.51	32.4635		6.3	4.2	55.566		6.11	4.07	50.6058		8.53	5.68	137.599		8.46	5.74	139.368
		7.33	6.04	133.705		6.93	5.4	101.039		8.95	4.47	89.4145		6.8	4.53	69.7711		6.11	4.07	50.6058		7.16	4.77	81.4554		7.05	4.7	77.8672		6.06	4.04	49.4544		6.11	4.07	50.6058		6.36	4.24	57.1688		6.84	4.56	71.1141		6.87	4.58	72.0539
		6.46	5.32	91.4168		6.64	5.51	100.796		8.8	4.39	84.7972		6.5	4.33	60.9339		6.8	4.53	69.7711		7.13	4.75	80.4353		6.99	4.66	75.896		7.04	4.69	77.4263		8.04	5.36	115.493		6.32	4.21	56.0082		6.98	4.65	75.4625		6.8	4.53	69.7711
		6.73	5.18	90.291		6.65	5.69	107.651		8.47	5.77	140.995		6.44	4.29	59.2612		8.55	5.81	144.307		7.2	4.8	82.944		7.11	4.74	79.8723		7.46	4.97	92.1344		6.35	4.23	56.81		7.26	4.84	85.0349		7.43	4.95	91.0268		6.75	4.5	68.3438
		7.32	5.08	94.4514		6.56	5.64	104.335		7.29	4.84	85.3863		6.05	4.03	49.1287		6.06	4.04	49.4544		5.94	3.96	46.5744		6.5	4.33	60.9339		7.38	4.92	89.3216		6.3	4.2	55.566		6.3	4.2	55.566		6.74	4.49	67.9395		9.27	6.18	177.022
		7.94	6.62	173.983		5.01	4.82	58.1972		7.65	5.1	99.4882		7.32	4.88	87.1607		8.01	5.34	114.205		6.84	4.56	71.1141		7.37	4.91	88.8383		8.45	5.59	132.023		9.5	6.33	190.327		9.71	6.47	203.235		8.23	5.49	124.027		8.51	5.77	141.661
		7.27	5.44	107.573		5.52	4.94	67.3539		7.23	4.82	83.9851		7.25	4.83	84.5673		6.62	4.41	64.3732		6.9	4.6	73.002		6.59	4.39	63.5016		6.66	4.44	65.6463		7.19	4.79	82.484		7.35	4.9	88.2368		5.61	3.74	39.2352		7.16	4.77	81.4554
		7.38	5.08	95.2256		5.45	4.58	57.1607		8.7	5.8	146.334		5.79	3.86	43.1343		6.76	4.51	68.7495		5.88	3.92	45.1772		7.38	4.92	89.3216		6.38	4.25	57.6194		5.75	3.83	42.1731		6.12	4.08	50.938		5.53	3.69	37.6485		7.39	4.96	90.9029
		7.38	5.16	98.2485		5.45	5.09	70.5996		8.13	5.42	119.415		6.41	4.27	58.4364		7.91	5.27	109.842		6.98	4.65	75.4625		7.35	4.9	88.2368		6.35	4.23	56.81		5.67	3.78	40.5076		5.79	3.86	43.1343		6.15	4.1	51.6907		5.75	3.83	42.1731
	Byl719+Len	7.74	6.05	141.652		5.52	4.93	67.0815		5.82	4.94	71.0145		4.63	4.08	38.5364		6.25	5.66	100.111		5.77	5.18	77.4115		6.18	4.66	67.1012		5.88	5.03	74.3846		6.22	6.14	117.246		6.83	4.77	77.7012		3.98	2.65	13.9748		3.91	2.61	13.3177
		6.85	6.62	150.099		5.62	5.22	76.568		5.77	4.82	67.0255		4.72	4.13	40.2543		5.74	5.03	72.6136		6.12	5.64	97.3374		5.86	5.52	89.2783		6.05	5.36	86.907		6.18	5.52	94.1535		6.72	5.58	104.618		4.04	2.69	14.6169		3.95	2.63	13.6609
		7.04	6.62	154.262		5.62	4.82	65.283		4.93	4.46	49.0328		4.92	3.76	34.7785		4.26	3.85	31.5719		5.16	4.26	46.8208		4.82	4.33	45.1848		5.56	4.72	61.934		5.88	5.16	78.2793		5.03	4.13	42.8981		3.98	2.65	13.9748		5.5	3.67	37.0395
		6.85	6.52	145.598		6.33	4.28	57.9777		5.22	4.52	53.3233		4.25	4.07	35.2004		5.03	4.76	56.9839		5.18	4.73	57.9458		5.44	5.18	72.9841		5.03	4.38	48.2488		5.12	5.08	66.0644		5.22	5.06	66.8254		4.76	3.17	23.9164		6.07	4.05	49.7816
		7.33	6.68	163.541		5.44	4.76	61.6287		5.08	4.77	57.7924		4.87	3.96	38.1847		4.44	4.08	36.955		5.03	4.92	60.8791		5.48	4.74	61.5612		4.82	4.47	48.154		4.46	4.38	42.7812		4.88	4.63	52.306		5.12	3.41	29.7679		4.57	3.05	21.2562
		6.93	6.44	143.706		4.58	4.35	43.3325		4.22	3.44	24.9689		4.62	4.11	39.0208		3.92	3.38	22.3918		4.68	4.32	43.67		4.75	4.33	44.5286		3.92	3.25	20.7025		4.33	4.14	37.1072		5.02	4.08	41.7825		4.26	2.84	17.1797		4.95	3.3	26.9527
		7.15	6.42	147.349		5.62	4.46	55.8954		5.52	4.66	59.9351		5.45	4.05	44.6968		5.02	3.94	38.9642		5.58	4.96	68.6385		5.52	4.43	54.1647		6.02	4.83	70.22		5.74	5.02	72.3251		5.02	4.12	42.6057		7.06	4.71	78.3099		7.85	5.23	107.36
		5.72	4.66	62.1066		5.36	3.72	37.0869		5.16	3.52	31.9672		4.16	3.08	19.7317		5.02	3.84	37.0115		5.66	3.96	44.3789		4.85	4.62	51.7602		5.77	4.46	57.3873		5.25	4.22	46.747		4.15	4.08	34.5413		5.72	3.81	41.516		6.96	4.64	74.923
		7.93	6.06	145.609		5.77	5.06	73.8664		5.72	4.93	69.512		5.53	4.25	49.9428		4.83	4.12	40.9932		5.22	4.38	50.0713		4.48	4.14	38.3927		4.54	4.28	41.5828		4.84	4.33	45.3723		4.46	3.85	33.0542		6.05	4.03	49.1287		4.44	2.96	19.4508
		7.02	4.42	68.5728		5.18	4.62	55.282		5.06	4.33	47.4347		5.06	4.18	44.2052		3.94	3.42	23.0419		5.32	4.82	61.7982		5.38	4.67	58.6659		4.96	4.63	53.1635		4.22	4.13	35.9901		4.08	3.77	28.9943		5.73	3.82	41.8072		4.82	3.21	24.8329
[truncated: 59 more columns]

## Sheet: Figure 5
Figure 5b
HLA-A	amp	not amp		HLA-B	amp	not amp		HLA-C	amp	not amp
	8.46549	11.8713			9.7615	12.2599			10.4707	12.2278
	9.98639	12.0564			10.2242	12.4105			10.1595	12.2979
	9.4732	10.5373			8.16247	10.0105			8.41773	10.6582
	9.27834	10.7918			8.88238	9.96453			9.90827	10.1163
	10.4327	18.6495			10.7525	9.35375			11.0693	8.75635
	8.68462	12.3139			9.01716	12.1182			8.81613	11.9969
	10.7213	11.663			11.1407	11.5669			11.682	11.3511
	8.33245	10.4201			9.90584	10.3364			11.9885	10.3398
	9.53652	17.6311			10.0323	10.8063			9.87162	9.38336
	9.20287	10.7392			9.52152	10.5383			10.0919	10.5344
	8.38716	19.8009			7.59171	9.4655			10.6329	10.5492
	9.86125	10.845			9.9748	10.9525			8.61352	10.5713
	8.04939	10.4605			7.8786	9.23819			7.59284	9.96028
	10.1725	10.6444			9.35311	9.77237			9.80103	9.921
	9.31094	10.1215			9.01555	10.0502			10.826	10.2272
	9.80957	9.69364			10.0833	9.77378			9.59638	8.76502
	8.49579	11.1814			8.54719	10.7901			8.41291	10.446
	9.63907	10.7308			7.46122	11.0114			9.48897	10.2936
	8.87538	9.52268			8.18516	9.96709			9.56752	9.71657
	10.6852	11.9169			10.0211	12.2836			9.82955	11.9813
	11.7953	9.39615			10.1013	8.71944			10.0239	8.90953
	10.9264	9.9392			11.0072	10.5054			10.8916	10.3988
	9.27521	12.7117			9.66944	12.4089			9.24176	11.9812
	10.3289	10.2011			10.7404	9.95909			10.0087	9.77792
	9.88552	10.104			10.2246	9.65913			10.0563	8.56352
	10.2623	11.0953			10.8404	11.1672			10.2977	10.118
	10.1098	11.9187			10.5317	11.9096			10.5407	11.752
	10.9539	11.2591			10.9958	11.0941			9.85944	10.4941
	9.20447	10.7694			8.42704	10.2537			7.5699	9.90816
	9.59913	9.27769			9.09681	10.515			10.6435	10.4116
	9.3687	10.672			10.1924	10.4899			10.4267	9.8321
	10.5469	11.4863			10.3921	11.7909			10.2673	11.8866
	11.1551	11.5247			10.8584	11.8018			10.7815	11.4422
	8.72773	13.8475			8.62917	8.15729			8.71389	12.9119
	10.0179	9.40005			10.427	9.29717			11.058	9.66532
	10.8262	10.6206			11.0536	11.3416			10.0342	10.9606
	9.73578	11.188			11.5351	11.7624			11.9376	10.9554
	7.74291	11.2169			10.674	11.5071			11.1478	10.937
	9.42072	10.5321			10.0069	10.3579			9.31354	11.0009
	8.83071	9.98887			9.19119	9.6487			9.68098	9.89332
	10.5834	11.4431			10.5143	11.6122			10.1793	11.0853
	9.21841	10.8006			8.80631	11.6324			8.82173	11.0722
	11.8313	10.1575			9.54967	10.6453			10.8647	10.3178
	8.61301	11.3156			9.10699	11.4739			8.87261	11.4909
	9.08355	10.8749			8.02373	11.8516			9.47954	11.5996
	11.6124	10.6278			10.3581	11.1316			11.2387	11.0623
	9.1527	11.1841			9.86295	11.7376			10.1426	10.7493
	9.54578	11.0725			9.64105	11.7247			9.42677	11.1271
	7.39117	11.2698			7.88072	11.2982			7.35337	11.0953
	11.1293	11.4211			11.8039	11.665			11.4483	12.0759
	10.1161	10.6054			10.693	10.1106			10.5829	10.7188
		13.3611				8.49969				9.44628
		11.2201				11.4917				10.4778
		9.80907				9.15482				9.05664
		11.898				12.1829				12.0294
		13.3703				13.9291				13.1617
		12.3257				12.637				12.3657
		11.0238				11.9901				11.3309
		13.9857				9.80898				9.24902
		11.9506				12.6429				12.1746
		17.797				8.11291				8.09656
		10.324				10.0024				10.0965
		9.91593				9.76069				10.709
		10.5623				10.5785				10.8253
		11.3519				12.5267				12.3058
		10.351				10.8636				10.6865
		18.8814				9.09577				9.30472
		10.141				10.2669				10.6687
		10.3895				10.0026				9.32262
		9.43181				9.58899				9.84052
		10.8256				11.1352				10.1948
		11.2131				11.9585				11.4486
		10.4763				11.251				9.9673
		11.5319				10.6263				10.3865
		13.9206				10.3699				9.73364
		10.6345				11.8219				11.3113
		11.4032				11.468				11.8614
		11.7229				12.0172				12.3572
		11.4628				11.8079				11.5669
		9.23068				9.31352				9.36418
		11.5631				11.1715				11.496
		9.42919				9.68311				9.03514
		9.07261				9.6393				9.64998
		9.66765				10.1361				9.24266
		11.2661				10.9728				10.8329
		12.2595				8.13743				8.21691
		12.5101				12.8035				12.3247
		10.9592				10.0561				10.5852
		9.55626				9.61931				9.54511
		9.51333				9.5489				9.97532
		12.0962				12.3306				12.1681
		10.4153				10.1549				9.31531
		12.5204				7.7184				8.42265
		12.0824				12.1677				11.8716
		10.9985				10.4718				9.64253
		8.65122				8.19057				12.3905
		9.58896				9.89298				12.9666
		10.0731				10.0439				10.393
		10.7325				10.9872				10.3246
		11.8564				11.4655				11.4446
		9.8606				9.36943				8.28244
		10.4621				10.0545				10.0462
		11.3519				10.9947				10.4322
		8.84173				9.3765				9.36571
		11.9268				11.654				10.8471
		8.22363				8.67575				8.49602
		8.13045				8.7022				8.59719
		11.2324				10.6816				10.5457
		9.05156				9.20486				9.74752
		9.13773				9.3978				8.72309
		8.84714				8.64049				9.53291
		8.73089				9.72679				9.09864
		9.32831				9.27981				9.50683
		10.6723				11.0739				10.0682
		8.5373				8.78565				10.8574
		8.92802				8.20008				8.83539
		10.0608				9.15047				8.85099
		12.4818				12.3677				12.8779
		9.61485				9.31863				9.67963
		8.53702				7.87415				8.0777
		9.74775				9.05665				8.27623
		10.3614				10.1138				9.2596
		11.0085				11.3868				10.6411
		9.8766				10.4556				9.77812
		10.9863				10.4982				9.34312
		10.2888				9.79028				11.46
		9.90155				9.14465				8.90523
		12.6294				12.7525				11.9746
		10.4461				9.54846				9.92091
		8.71073				7.75455				8.55373
		10.1011				10.326				9.33732
		9.28287				8.96024				8.85939
		11.3072				11.3229				11.4205
		9.43247				11.9724				9.75344
		10.5072				10.4583				10.0544
		9.58668				11.9702				12.4588
		10.9719				10.6584				9.66946
		11.5083				11.6162				11.2837
		10.9577				11.126				10.8232
		11.6864				11.5121				11.2262
		9.35322				9.28262				9.27929
		9.23961				9.59792				8.95849
		10.3384				11.0255				11.433
		10.8205				10.3783				10.0087
		10.5358				11.109				11.081
		10.9298				10.4772				10.0624
		10.8345				11.2409				10.9995
		11.1232				11.7791				11.6854
		9.37916				8.25648				12.9078
		11.6133				10.9607				10.0083
		10.7565				10.1953				10.4819
		10.8161				10.9892				11.1399
		9.85681				9.23354				9.70285
		9.92043				9.95174				9.7339
		9.8626				10.4823				9.95385
		10.771				11.3837				10.5626
		10.2241				10.5752				10.0197
		10.1482				8.61676				8.86433
		10.9339				11.3045				11.0009
		10.5045				9.95809				9.73946
		9.25799				9.34925				8.54272
		10.2266				10.169				9.96764
		11.8431				11.7463				11.7352
		10.3136				10.5329				9.8376
		9.64877				9.76248				8.68933
		10.2037				10.3085				9.10331
		9.57204				8.51672				9.11249
		8.98528				8.86182				9.46927
		8.66747				7.32091				8.49636
		11.6263				12.0161				11.9422
		12.6349				13.2681				12.3581
		8.91153				8.81562				9.68584
		11.1849				10.4697				10.1235
		11.133				11.5103				9.99855
		9.94536				10.2998				10.6098
		9.28476				8.59971				8.11902
		11.9012				11.8578				11.1176
		11.2153				11.3905				11.6046
		9.17198				9.27928				9.48223
		10.6727				10.7203				10.1772
		10.1798				10.4603				10.756
		11.0906				11.6411				11.8683
		10.9369				10.8389				10.3255
		9.86666				9.41674				10.1176
		10.0994				10.2085				10.0164
		11.3658				11.5987				10.4762
		9.55881				9.53318				10.2223
		11.5165				11.7308				10.2782
		11.4569				11.7528				10.9112
		11.5081				11.1606				10.2842
		11.9663				12.1237				12.0094
		10.1732				10.4668				9.85667
		11.3251				11.0828				11.3028
		8.66893				8.63301				8.74446
		10.9212				10.6435				10.883
		11.342				11.5309				10.7528
		9.87605				10.1056				10.6984
		12.1478				12.6951				12.8891
		11.3113				11.7588				11.2971
		10.1977				10.4161				10.6589
		10.3914				9.9038				11.151
		12.0516				12.5081				12.1115
		9.47475				10.1861				10.2083
		10.8534				10.9925				10.6349
		8.99285				7.63164				12.7077
		11.0311				11.602				11.3618
		11.251				11.5658				10.9575
		10.3353				10.3462				10.8248
		10.0914				9.66588				9.7121
		8.67959				8.77777				8.30606
		12.4863				12.6223				12.6565
		10.425				10.5183				10.1443
		11.3189				11.3747				11.598
		9.61174				9.2276				9.93394
		11.7747				12.1457				11.0323
		8.98105				9.69279				9.03787
		10.3982				10.9625				11.3695
		8.96288				8.97375				9.93362
		11.7681				12.0039				11.8164
		9.60512				9.85852				10.0533
		11.7733				11.7147				10.8621
		11.4672				11.6366				11.3975
		10.5885				10.9944				10.3281
		9.97236				10.1014				10.1365
		8.29079				8.94664				8.87365
		10.3107				10.4151				9.85582
		9.85986				10.2589				10.325
		11.523				11.653				11.7241
		11.1163				11.349				10.5537
		11.3195				10.5846				10.7494
		12.0869				12.0587				11.6762
		8.96922				9.17525				9.41626
		11.5519				11.2317				10.5451
		9.79521				9.92346				9.35413
		9.89101				9.49362				9.70293
		10.0696				9.18272				10.0971
		8.98962				8.88059				10.4477
		11.7874				11.6472				11.1761
		9.97959				10.1164				9.86123
		10.6468				10.5993				10.8306
		10.8343				10.5316				9.764
		10.5601				10.8804				10.3494
		11.6693				11.6254				11.9641
		10.526				10.2692				10.1734
		12.0578				12.9145				12.2708
		10.3001				10.4379				10.006
		11.367				11.6233				10.7977
		12.4494				12.7741				12.4518
		11.3137				10.9027				10.7703
		9.86449				10.3299				9.91252
		9.83107				9.38903				8.69045
		10.6008				10.6436				11.0902
		10.014				9.77427				9.48743
		12.2905				12.5377				12.128
		11.631				12.352				11.1818
		10.181				10.5313				10.3561
		12.1261				12.205				12.0302
		8.8038				9.40399				9.10593
		10.4906				11.1109				10.41
		9.33172				9.69713				9.73963
		11.5934				11.4882				11.4149
		11.4333				11.3288				11.5381
		9.18818				9.28239				8.79657
		11.0149				11.4953				11.275
		9.14873				8.48877				9.66414
		11.7966				11.925				11.3107
		11.2517				11.5472				11.1268
		6.81933				12.4215				8.69392
		10.5073				10.9421				10.8129
		11.9033				12.6292				12.7183
		10.931				11.0359				10.7303
		9.76645				8.8228				10.4197
		12.5907				11.6989				12.6911
		8.49366				8.2274				8.9546
		10.0126				9.90498				9.53895
		8.32183				12.6567				8.59472
		9.16077				9.63419				8.74714
		9.54522				9.97419				9.51752
		11.0396				11.3032				11.0661
		11.6485				12.4275				11.6448
		9.45126				9.5693				8.09796
		7.45048				6.8227				9.03282
		9.42961				9.71177				9.49975
		11.051				12.5188				12.2833
		9.63402				9.71139				9.69057
		11.0529				10.9188				10.3169
		12.5394				12.3181				11.9297
		11.118				11.0447				11.0134
		10.5001				9.75928				9.35086
		11.0439				10.5983				9.68638
		10.8453				10.647				9.82247
		11.1834				10.9799				10.1623
		8.52197				9.06216				9.81681
		11.0971				10.6369				10.859
		9.39872				9.94532				10.6714
		9.87842				8.65181				9.20603
		11.8358				11.6041				11.235
		9.76946				10.39				10.3038
		11.5843				11.6058				12.2818
		11.8929				10.9652				10.3918
		11.693				11.795				10.765
		12.3997				12.7208				11.928
		10.2407				9.54133				8.88063
		9.05561				9.70265				8.87143
		12.1031				12.2511				11.8681
		9.37879				9.04562				10.2329
		9.14527				8.48103				10.2346
		10.7926				9.01071				8.05665
		10.6015				9.98107				9.2531
		10.3795				10.2742				10.652
		11.7622				11.8443				11.8003
		10.6802				10.079				11.0391
		9.16985				9.73362				9.49164
		9.4567				9.33497				9.31986
		9.95397				8.901				9.3505
		9.9612				9.78012				10.1866
		11.2657				11.478				11.0651
		11.5054				11.4418				10.0725
		12.2197				12.181				12.2306
		12.2473				12.3033				12.1184
		11.5314				11.7613				10.5836
		10.6476				10.6502				10.7394
		11.7493				12.2448				11.7294
		10.605				10.4965				10.5877
		10.3988				10.4501				9.65055
		10.8275				10.3834				10.0274
		10.9254				11.1428				10.3064
		9.02887				9.43969				10.0474
		10.4847				10.2299				10.8053
		8.99109				8.7413				10.0376
		12.605				12.6849				12.7646
		11.2098				11.3118				10.4753
		10.4343				10.4981				10.0066
		11.2327				11.2197				11.1697
		10.6528				10.3895				10.6933
		10.2943				10.9047				10.2365
		12.0687				11.4229				11.7185
		12.3108				12.1071				12.0024
		7.14288				11.6288				11.4866
		11.404				10.905				10.6073
		12.2954				12.4335				11.4697
		11.1901				11.6879				11.6697
		13.3793				12.5332				12.1843
		10.7807				9.39408				9.61694
		11.0677				10.6472				10.8434
		8.41498				8.78312				9.67589
		11.9466				12.247				11.3393
		9.32542				11.8891				9.61017
		10.1159				10.8492				10.3768
		12.3856				11.9117				12.2071
		11.3649				10.6546				11.1285
		11.7029				11.4013				11.6573
		10.2603				9.43522				8.13645
		11.8392				11.6757				11.1385
		10.6805				10.7153				10.5941
		10.294				10.1153				9.6445
		11.6834				12.1013				11.9718
		12.5763				11.8286				12.2348
		9.79091				9.09048				10.6544
		10.1607				9.68508				10.1793
		9.97071				9.1121				8.72697
		11.6234				11.0184				11.372
		10.4207				9.17319				10.343
		10.2203				9.52144				10.1737
		10.7185				10.8651				10.7163
		10.6391				10.7666				10.5915
		9.7524				10.3759				10.2568
		11.3889				11.7188				11.0053
		11.6513				11.53				12.0135
		11.2814				11.2764				11.448
		11.1354				10.7804				10.577
		11.086				11.0784				10.4426
		9.01382				8.73375				8.66245
		10.3206				10.8276				10.3067
		9.85503				9.64461				9.80373
		9.77651				10.2528				10.771
		9.84324				9.56843				10.1784
		8.48798				8.42198				8.83691
		11.5871				12.3665				12.6756
		10.2017				10.436				10.0246
		10.4664				11.3054				10.1329
		9.79163				10.2378				9.92977
		10.7451				11.3228				11.0986
		7.80221				8.248				8.44715
		11.979				12.3123				10.9218
		11.208				11.4847				11.6479
		10.9515				10.3511				9.25358
		8.87674				9.50816				8.24855
		10.3941				9.79147				8.02286
		10.9623				10.3882				9.87242
		10.8204				11.5546				11.181
		10.1054				8.76553				9.18486
		11.5211				11.8512				12.2591
		8.59073				8.79278				9.20602
		9.87086				10.0228				10.8508
		7.62902				11.4703				6.72729
		10.3004				9.76174				9.69836
		9.60265				10.4175				10.4534
		11.7798				12.0326				10.7567
		10.4316				10.9976				10.0555
		11.1471				11.4427				11.0326
		11.4372				11.7885				10.8827
		10.5447				11.1787				11.7139
		10.9637				11.1101				10.274
		8.15391				8.64197				9.73907
		8.52864				8.07294				9.47991
		10.5739				10.9505				10.9618
		7.71988				8.155				9.24244
		10.2085				9.7832				9.93389
		9.21862				9.79938				9.85439
		10.2643				10.7743				10.0592
		9.54285				10.0903				10.6492
		11.6797				12.1136				11.9498
		12.3679				12.4199				11.5772
		12.8784				12.8187				12.8592
		9.10135				9.83042				9.40695
		11.2817				11.0326				11.2524
		9.61803				10.1333				9.52807
		11.9162				11.7618				11.2517
		9.22346				8.57953				9.31386
		10.8445				12.0045				11.6505
		9.38033				8.43632				9.37166
		10.525				10.6127				11.3755
		12.0491				12.62				11.8172
		12.0564				11.956				11.894
		9.15118				9.69501				9.58307
		9.17712				9.17775				9.80422
		10.026				9.76437				9.21118
		9.22158				9.10346				8.69045
		9.09571				9.40353				9.42832
		10.0678				9.02192				9.43108
		11.5699				11.5866				12.0172
		8.37757				8.71186				8.96372
		10.3701				11.2324				11.4454
		11.2326				11.3893				11.3669
		10.132				9.62556				9.41385
		10.8005				10.5358				10.3586
		10.173				10.7675				10.4473
		8.10354				10.579				9.8624
		6.11931				9.72297				10.4803
		8.38923				9.06649				9.04191
		9.97431				9.64076				10.3682
		10.2189				10.245				9.76054
		10.0586				10.1618				10.6382
		11.4185				11.2726				11.3045
		9.05836				9.82574				9.94643
		11.0436				11.6523				11.1046
		10.4072				10.3643				10.2162
		11.3684				11.3971				10.601
		11.3201				12.0562				11.4167
		10.4999				10.529				10.5703
		11.4313				11.6806				11.5302
		11.2585				11.4839				11.4762
		11.2985				11.5916				11.5964
		18.7548				9.27866				9.03028
		18.3729				11.5403				9.81344
		11.5538				12.0585				11.3751
		11.1555				12.1119				11.0926
		11.1012				10.9354				10.7092
		10.3973				10.8717				10.7781
		19.6256				8.11231				8.43326
		18.7862				9.05121				9.26193
		9.70959				9.96691				9.71424
		10.8242				11.2685				11.768
		11.773				10.5287				9.85637
		9.92277				9.55409				10.3061
		18.3392				6.28873				10.8945
		12.3791				12.714				12.5073
		9.8652				9.80459				11.0892
		10.1426				10.4373				9.84095
		10.3705				10.5644				10.1015
		10.0723				10.4957				9.25393
		10.7132				11.4906				11.0234
		10.6496				10.9064				11.4555
		10.5885				11.5062				11.6189
		18.3352				10.8949				10.4781
		10.7758				11.3301				11.2849
		10.8243				11.2831				10.8977
		12.0311				12.6043				12.4814
		11.1227				11.5117				10.5491
		10.1805				9.37265				9.36716
		10.2783				10.7759				10.0692
		10.4366				10.7492				10.2356
		10.3096				10.6658				10.4312
		12.6481				12.9053				12.6026
		11.9257				12.4847				11.8253
		11.8843				11.6351				11.3137
		11.9697				12.2471				11.8981
		10.7727				10.799				10.1806
		18.926				8.20089				8.84696
		10.716				10.3631				9.26623
		11.7799				12.2538				11.8646
		10.8691				10.8024				10.3189
		12.2785				12.4559				11.9446
		17.7738				8.49194				8.94956
Figure 5d
CD3	Primary	30	25.7	29.8	43.9	28.1	27	28.3	35
	Recurrent	19.2	20.6	20.4	25.2	24.4	20.4	22.5	20.1	20.1	25.2
CD8	Primary	2.955	3.4438	2.6969	3.9071	3.2034	2.835	3.7922	5.39
	Recurrent	1.09056	1.2154	1.84416	1.61532	1.60064	1.29948	1.70325	1.3869	1.7085	1.34064
M2-TAM	Primary	16.9	12.5	14.3	22.9	10.2	9.9	18.9	12.7
	Recurrent	32.5	33.6	33.3	35.7	37.9	36.7	43.4	37.1	40.8	39.1
Figure 5e
CD3	Vector	30	28.7	26.8	40.9	28.1	29.6	28.3	33.9					Vector				R1R2R3
	R1R2R3	18.7	21.5	21.9	18.5	29.8	21.5	20.3	28.3	25.2	20.8		B2m	1	0.89	1.20226	0.94	0.64	0.7	0.63	0.81
													H2d1	1	0.9	1.06	0.92	0.58	0.62	0.46	0.82
CD8	Vector	2.1	2.1038	3.8	3	2.9	3.5	5.1	1.9				H2k1	1	1.23	0.95	0.94	0.72	0.71	0.69	0.82
	R1R2R3	0.8228	1.09005	1.20888	1.0656	2.07408	1.73075	1.83715	1.57065	2.10168	1.87616		Tap1	1	0.82	1.35	0.89	0.51	0.67	0.8	0.69
													Tap2	1	0.68	1.2	0.954993	0.58	0.62	0.85	0.68
M2-TAM	Vector	20	10.5	12.3	23.5	9.19	9.82	20	10.4				Tapbp	1	0.89	1.2	1.1	0.7	0.67	0.51	0.64
	R1R2R3	31.7	32.2	33.8	32.9	30.9	44.6	35.9	29.2	42	41.6		Erap1	1	0.89	1.20226	0.92	0.69	0.83	0.72	0.67
Figure 5f
CD3	Vector	20.56	18.9	17.32	15.65	18.7	15.54	19.04	23.79					Vector				shR1R2R3						Vector								shR1R2R3
	shR1R2R3	30.7	27.4	31.7	32.9	33.8	27.5	29.67	30.3				B2m	1	0.891251	0.954993	1.02329	1.58489	1.51356	1.34896	1.23027		MHC-I of CD45- (MFI)	251	315	519	355	353	360	285	385	1038	1017	830	1212	757	908	724	522
													H2d1	1	0.831764	1.09648	0.870964	1.58489	1.8197	1.22329	1.90546
CD8	Vector	2.955	2.4438	2.6969	1.9071	3.2034	2.6	2.8	1.39				H2k1	1	0.74131	0.630957	1.44544	1.62181	2.13796	1.24815	2.88403
	shR1R2R3	3.09056	3.2154	3.84416	5.61532	3.60064	4.29948	3.70325	4.3869				Tap1	1	0.851138	0.630957	1.44544	2.39883	1.90546	1.24713	1.69824
													Tap2	1	0.954993	0.630957	0.933254	2.18776	2.75423	1.20226	1.44544
M2-TAM	Vector	26.2	21.8	21.4	23.8	24.1	32.7	23.5	24.8				Tapbp	1	0.831764	0.758578	0.74131	2.51189	2.0893	1.24815	1.31826
	shR1R2R3	18.3	16.2	17.1	18.1	18.4	13.1	16.4	16.8				Erap1	1	0.794328	0.691831	1.20226	2.34423	2.5704	1.41826	1.58489
Figure 5h
Rec1		Control						Len									Control						Len
	B2M	1	0.5	0.707107	0.659754	0.574349	0.757858	3.24901	1.6245	2.82843	2.14355	2.2974	4	3.24901		MHC-I of CD45- (MFI)	353	320	305	386	314	222	930	1612	707	1408	924	722	747
	H2d1	1	0.789291	1.41421	1.51572	0.666516	0.5	5.78032	5.93213	12.1257	14.9285	8.57419	5.65685	50.7141
	H2k1	1	0.707107	0.870551	0.870551	0.615572	0.707107	2.82843	2.63902	4.59479	3.03143	2.82843	4	6.06287
	Tap1	1	0.659754	1.31951	1.6245	0.707107	1.41421	6.06287	3.03143	6.9644	4.92458	4.59479	8.57419	6.49802			Control						Len
	Tap2	1	0.574349	0.933033	1.23114	0.757858	1.51572	6.06287	3.03143	6.49802	4.28709	5.65685	7.46426	5.27803		M2-TAM	20.18	22.2	23.9	30	29.4	28.6	12.3	10.4	10.86	9.13	13.19	8.97	12.1
	Tapbp	1	0.812252	2	2.63902	0.757858	1.41421	18.3792	9.18959	25.9921	18.3792	9.84916	16	45.2548
	Erap1	1	0.535887	0.659754	0.757858	0.615572	1.41421	3.24901	1.6245	2.2974	2	2.63902	4.28709	3.24901
Figure 5j
	EN	DMSO			Len			Pem				DF4203	DMSO			Len			Pem
	B2M	0.95	1.05	1	1.53	1.78	1.66	1.33	1.59	1.46		B2M	0.98	1.02	1	2.2	2.4	2.3	1.53	1.68	1.6
	HLA-A	0.96	1.04	1	2.57	2.39	2.5	2.2	2.3	2.25		HLA-A	0.96	1.04	1	2.2	2	2.1	1.43	1.57	1.5
	HLA-B	0.95	1.05	1	5.75	5.25	5.5	3.9	3.7	3.8		HLA-B	0.96	1.04	1	3.2	3.4	3.3	2.4	2.6	2.5
	HLA-C	0.96	1.04	1	2.13	1.97	2.1	1.7	1.9	1.8		HLA-C	0.98	1.02	1	2.4	2.6	2.5	2.8	3.1	3
	TAP1	0.96	1.04	1	3.7	4.2	4	3.2	3.4	3.3		TAP1	0.96	1.04	1	2.1	2	2.1	2	2.2	2.1
	TAP2	0.98	1.02	1	3.8	4.3	4.1	3.9	4.2	4.1		TAP2	0.95	1.05	1	2.6	2.7	2.7	2.3	2.5	2.4
	TAPBP	0.96	1.04	1	1.95	2.05	2	2.1	2.3	2.2		TAPBP	0.96	1.04	1	1.6	1.8	1.7	1.5	1.69	1.6
	ERAP1	0.98	1.02	1	1.75	1.52	1.64	1.5	1.4	1.45		ERAP1	0.95	1.05	1	1.7	1.8	1.8	1.6	1.82	1.71
	ERAP2	0.96	1.04	1	3.5	3.9	3.7	3.2	3.3	3.25		ERAP2	0.96	1.04	1	1.8	2.1	2	1.68	1.9	1.8
Figure 5k
	EN	Control			Len			Pem				DF4203	Control			Len			Pem
	B2M-FITC	1	0.95	1.05	1.8	2.08	1.94	1.8	1.6	1.7		B2M-FITC	1	0.95	1.05	1.3	1.4	1.4	1.3	1.5	1.4
	MHCI-PE	1	0.97	1.03	1.98	2.12	2.05	2.2	2	2.1		MHCI-PE	1	0.98	1.02	2	1.83	1.9	1.8	1.6	1.7

## Sheet: Figure 6
Figure 6b
Rec1	Days after tumor injection																														Survival	Control	anti-PD-1	Len	Len+anti-PD-1
		Day6	length	Width	Volumn	Day9	length	Width	Volumn	Day13	length	Width	Volumn	Day16	length	Width	Volumn	Day20	length	Width	Volumn	Day23	length	Width	Volumn	Day27	length	Width	Volumn		20	1
	Control		6.03	4.74	67.7398		8.58	8.22	289.868		16.07	14.55	1701.03		18.67	14.72	2022.69														20	1
			5.42	4.48	54.3908		6.22	5.53	95.1066		10.52	10.28	555.868		20.5	12.3	1550.72														20	1
			5.07	4.15	43.659		6.75	6.26	132.258		13.37	10.16	690.063		16.73	13.58	1542.64														20	1
			2	2	4		6.88	5.84	117.323		16.27	9.92	800.536		22.8	13.5	2077.65														20	1
			6.65	5.73	109.169		8.02	7.33	215.453		14.46	12.92	1206.88		19.2	16.07	2479.15														20		1
			2	2	4		7.47	6.08	138.07		12.68	11.12	783.969		19.5	15.99	2492.88														20		1
			5.62	4.46	55.8954		7.13	6.77	163.394		11.84	10.72	680.317		16.83	13.76	1593.28														20		1
			2	2	4		6.17	5.33	87.6415		12.93	12.08	943.414		17.75	16.17	2320.54														20		1
			4.48	4.17	38.9511		8.28	6.48	173.84		10.44	9.52	473.091		20.8	12.4	1599.1														20		1
			2	2	4		5.94	5.03	75.1437		15.41	10.63	870.641		17.02	15.38	2012.99														30			1
	anti-PD-1		2	2	4		4.54	4.37	43.35		10.84	8.88	427.391		20.2	12.3	1528.03														34			1
			2	2	4		4.02	3.87	30.1036		10.27	8.33	356.312		20.4	12.3	1543.16														34			1
			5.33	5.14	70.4082		7.31	6.27	143.689		13.56	10.96	814.424		18.83	15.42	2238.66														37			1
			6.55	6.07	120.667		9.12	7.27	241.009		12.73	9.84	616.295		18.72	15.55	2263.27														37			1
			2	2	4		6.01	4.79	68.947		14.37	11.83	1005.53		20.6	15.7	2538.85														41				1
			4.52	3.72	31.2748		8.79	6.79	202.628		14.52	10.48	797.369		20.6	12.4	1583.73														56				1
			2	2	4		6.01	5.43	88.6021		16.12	13.64	1499.56		20.1	15.89	2537.55														56				1
			2	2	4		8.87	7.43	244.834		16.55	13.36	1477		20.07	15.82	2511.48														90				0
	Len		2	2	4		4.83	4.46	48.0382		6.55	6.14	123.466		5.87	5.64	93.3612		7.58	6.82	176.282		11.83	10.22	617.812		14.66	14.08	1453.15		90				0
			2	2	4		2	2	4		5.52	4.22	49.1512		6.88	4.83	80.2514		9.81	8.54	357.729		12.55	10.48	689.186		17.82	14.42	1852.71
			4.22	3.93	32.5887		6.88	5.72	112.551		8.72	7.38	237.465		7.43	7.26	195.809		11.73	10.43	638.023		14.62	13.98	1428.67		18.38	14.46	1921.55
			2	2	4		6.58	5.63	104.283		7.42	6.55	159.168		6.72	6.32	134.206		9.35	8.96	375.316		10.93	10.46	597.934		17.36	14.47	1817.43
			5.33	5.07	68.5036		6.42	5.03	81.2159		8.31	7.08	208.275		6.88	6.38	140.023		8.07	6.88	190.994		10.63	8.94	424.794		14.42	11.53	958.504
			2	2	4		4.33	3.72	29.9601		7.37	6.33	147.654		7.26	6.05	132.867		9.33	7.01	229.239		10.54	9.13	439.291		14.22	11.38	920.776
			2	2	4		8.15	5.93	143.297		8.94	6.62	195.895		7.82	5.85	133.81		9.42	6.38	191.718		12.27	10.33	654.659		15.08	14.55	1596.24
			2	2	4		6.06	5.03	76.6617		9.18	7.52	259.566		8.22	7.63	239.271		12.77	12.25	958.149		15.44	14.86	1704.73		21.43	19.28	3982.96
			6.04	5.33	85.7949		7.17	5.92	125.641		7.81	6.28	154.007		8.21	7.03	202.873		10.21	8.35	355.933		15.66	12.28	1180.75		16.38	12.54	1287.89
			2	2	4		2	2	4		6.62	5.18	88.8152		7.84	7.66	230.008		12.85	11.36	829.144		15.88	14.72	1720.43		20.17	17.12	2955.86
	Len+anti-PD-1		6.06	5.02	76.3572		6.16	5.88	106.489		6.44	4.62	68.729		6.44	6.28	126.992		8.08	6.11	150.822		10.14	7.55	289.003		13.07	10.12	669.278
			5.38	5.12	70.5167		7.38	6.74	167.628		8.07	6.43	166.827		8.37	6.86	196.944		9.42	8.73	358.963		12.18	11.03	740.915		16.18	13.32	1435.35
			5.18	4.33	48.5597		5.44	4.27	49.5935		5.88	5.02	74.0892		2	2	4		5.16	4.26	46.8208		6.42	5.44	94.9955		8.52	7.63	248.004
			2	5.03	25.3009		2	2	4		2	2	4		2	2	4		3.72	3.02	16.9639		5.96	4.08	49.6063		7.12	5.74	117.293
			2	2	4		5.15	4.66	55.9177		2	2	4		4.74	4.33	44.4349		2	2	4		0	0	0		0	0	0
			2	2	4		2	2	4		4.32	3.03	19.8307		2	2	4		6.31	4.55	65.3164		5.66	5.08	73.0321		7.82	5.68	126.146
			2	2	4		2	2	4		6.55	5.18	87.8761		3.62	3.02	16.5079		2	2	4		0	0	0		6.13	5.53	93.7305
			2	2	4		2	2	4		2	2	4		2	2	4		2	2	4		0	0	0		0	0	0
			2	2	4		2	2	4		2	2	4		2	2	4		2	2	4		0	0	0		0	0	0
			5.03	4.22	44.7881		4.41	4.22	39.2675		4.07	3.72	28.1611		3.44	3.03	15.7911		3.66	3.02	16.6903		0	0	0		0	0	0
Figure 6c
Rec1	Days after tumor injection
		Day6	length	Width	Volumn	Day10	length	Width	Volumn	Day14	length	Width	Volumn	Day18	length	Width	Volumn	Day21	length	Width	Volumn
	Control		5.81	4.84	68.0514		5.1	4.25	46.0594		10.72	8.93	427.433		13.7	11.42	893.352		18.5	15.42	2199.43
			5.77	4.8	66.4704		4.49	3.74	31.4022		10.6	8.84	414.172		13.17	10.97	792.445		18.68	15.56	2261.34
			4.64	3.87	34.7464		4.06	3.38	23.1915		10.81	9.01	438.778		12.99	10.82	760.385		18.94	15.78	2358.11
			5.33	4.44	52.5367		5.26	4.38	50.455		9.12	7.6	263.386		13.36	11.13	827.498		18.89	15.74	2339.98
			4.58	3.81	33.2419		7.98	6.65	176.448		11.77	9.81	566.349		14.47	12.06	1052.28		18.95	15.79	2362.35
			6.24	5.2	84.3648		7.37	6.14	138.923		10.92	9.1	452.143		14.6	12.17	1081.19		20.9	17.42	3171.12
	IgG+Len		4.46	4.03	36.2172		8.33	6.62	182.529		9.64	7.06	240.246		10.27	7.82	314.018		11.52	8.74	439.993
			4.58	4.24	41.1687		6.77	5.94	119.435		8.44	7.58	242.466		9.42	8.71	357.32		10.38	8.77	399.178
			4.43	4.32	41.3372		7.92	7.44	219.2		10.14	9.58	465.306		13.55	11.92	962.635		15.44	13.18	1341.06
			5.06	4.12	42.9452		7.08	4.93	86.0393		8.86	7.74	265.391		12.03	8.86	472.175		13.62	10.63	769.509
			5.48	4.72	61.0428		9.32	6.85	218.659		11.66	11.35	751.035		13.01	10.83	762.964		14.43	12.02	1042.43
			4.72	4.45	46.7339		9.86	6.87	232.681		10.72	10.03	539.221		12.99	10.82	760.385		14.59	12.09	1066.3
	anti-CD8+Len		2	2	4		7.06	5.44	104.465		14.13	12.98	1190.31		14.13	12.98	1190.31		16.86	14.88	1866.52
			2	2	4		6.22	5.28	86.7018		13.98	11.26	886.245		13.98	11.26	886.245		17.05	14.66	1832.16
			2	2	4		6.03	5.05	76.89		12.07	11.46	792.586		12.57	11.16	782.769		15.66	13.56	1439.73
			2	2	4		7.07	5.51	107.323		14.02	12.68	1127.08		12.07	11.46	792.586		16.96	14.88	1877.59
			2	2	4		7.08	6.28	139.612		14.05	12.95	1178.11		14.05	12.95	1178.11		16.86	14.83	1854
			2	2	4		8.08	6.38	164.446		15.38	11.28	978.463		15.38	11.28	978.463		16.42	13.73	1547.69
Figure 6d
Tumor	Control	18.6	18.9	16.8	13.6	19.2	24.8	18.9	19.5	25.3	18		Tumor	Control	0.82398	1.63107	3.192	3.3456	3.0912	2.33368	1.23606	1.1856	2.6312	0.7002
CD3	anti-PD-1	20.7	22.3	19.5	16.3	17.3	17.3	20.3	23.7	24.1	17.3		CD8	anti-PD-1	4.4298	2.06721	1.89345	1.50612	3.8752	0.91517	3.7961	4.977	2.34252	2.5604
	Len	57.2	34.26	21.3	46.7	23.33	21.2	27.9	26.53	27.42	26.03			Len	21.7984	14.882	12.8877	26.3772	9.1448	17.5843	15.2779	9.3732	10.353	15.1884
	Len+anti-PD-1	50.4	52.6	48.3	35	36.1	38.4	31.8	40.6	35.5	36.5			Len+anti-PD-1	23.6376	26.7208	31.7331	16.7	17.3849	16.8224	20.559	15.3148	18.4245	17.2885
LN	Control	50.2	57.1	50.9	58	52.5		LN	Control	12.3	10.36	12.18	12.35	11.8
CD3	anti-PD-1	51.4	59.3	51.3	53.3	53.8		CD8	anti-PD-1	14.39	12.72	12.38	14.18	13.42
	Len	65.5	65.4	69.4	62.8	64.5			Len	20.09	19.68	19.25	17.02	19.29
	Len+anti-PD-1	76.2	68.9	69.5	76.1	69.9			Len+anti-PD-1	23.39	28.84	22.13	20.72	20.75
Figure 6e
Tumor	Control	10	10.1	2.6	3.06	6.86	9.5	7.53	7.5	10.1	9.6		Tumor	Control	10.6	8.6	5.6	5.1	8.2	9.4	7.2	10.3	5.1	8.6
IFNγ	anti-PD-1	1.96	9.9	9.7	10	2.17	10.4	10.1	10.3	11.6	1.83		TNFα	anti-PD-1	5.9	9.9	6.5	9.1	5.17	10.1	8.1	10.6	9.6	3.83
	Len	47.2	34.26	31.3	46.7	33.33	31.2	37.9	36.53	37.42	36.03			Len	47.3	35.7	32.1	45.9	35.1	33.2	30.9	35.9	28.1	30.2
	Len+anti-PD-1	51.5	34.5	38.7	40.4	40.6	37.4	40.7	37.74	52.5	41.9			Len+anti-PD-1	52.1	37.9	36.9	36.6	36.6	39.3	38.7	39.3	53.9	38.9
Figure 6f
LN	Control	19.3	20.8	19.4	16.1	18.9		Tumor	Control	13.5	13.19	14.18	13.7	13.6
IFNγ	anti-PD-1	20.5	19.3	17.6	18.8	19.1		TNFα	anti-PD-1	12.57	12.9	13.64	13.1	13.1
	Len	33.7	30.4	33.8	31.8	28.4			Len	16.1	16.02	16.81	16.29	16.64
	Len+anti-PD-1	36.8	33.5	34.6	33.6	36.8			Len+anti-PD-1	20.5	21.1	19.2	19.8	19.7
Figure 6g
	Days after tumor injection
		Day7	length	Width	Volumn	Day11	length	Width	Volumn	Day14	length	Width	Volumn	Day18	length	Width	Volumn	Day21	length	Width	Volumn	Day25	length	Width	Volumn	Day28	length	Width	Volumn	Day32	length	Width	Volumn	Day35	length	Width	Volumn	Day42	length	Width	Volumn	Day49	length	Width	Volumn	Day56	length	Width	Volumn
	naïve		2	2	4		10.36	8.77	398.409		13.83	11.45	906.574		18.83	15.45	2247.38
			6.01	5.72	98.3188		11.46	10.33	611.442		16.43	15.44	1958.4		20.43	19.44	3860.39
			6.35	5.68	102.433		13.68	10.07	693.61		18.72	12.66	1500.18		22.72	16.76	3191
			6.13	5.33	87.0733		12.75	9.66	594.887		18.52	14.83	2036.54		22.53	17.96	3633.66
			2	2	4		10.65	8.48	382.923		14.91	12.44	1153.69		21.94	18.74	3852.53
			2	2	4		10.96	8.18	366.68		12.26	12.05	890.091		21.53	17.82	3418.45
			2	2	4		10.47	9.02	425.922		15.42	13.37	1378.22		18.52	17.03	2685.59
			2	2	4		10.38	8.63	386.535		14.53	12.18	1077.78		19.12	17.46	2914.38
	Re-challenged		0	0	0		0	0	0		0	0	0		0	0	0		0	0	0		0	0	0		0	0	0		0	0	0		0	0	0		0	0	0		0	0	0		0	0	0
			0	0	0		0	0	0		0	0	0		0	0	0		0	0	0		0	0	0		0	0	0		0	0	0		0	0	0		0	0	0		0	0	0		0	0	0
			0	0	0		0	0	0		0	0	0		0	0	0		0	0	0		0	0	0		0	0	0		0	0	0		0	0	0		0	0	0		0	0	0		0	0	0
			0	0	0		0	0	0		0	0	0		0	0	0		7.52	5.33	106.817		11.26	9.35	492.189		16.63	14.55	1760.31		20.46	17.05	2973.89		21.39	18.99	3856.83
			0	0	0		0	0	0		0	0	0		0	0	0		0	0	0		6.97	5.38	100.871		9.16	8.22	309.463		17.18	14.37	1773.81		19.94	16.65	2763.91
			0	0	0		0	0	0		0	0	0		0	0	0		0	0	0		0	0	0		0	0	0		0	0	0		0	0	0		0	0	0		0	0	0		0	0	0
			0	0	0		0	0	0		0	0	0		0	0	0		0	0	0		0	0	0		0	0	0		0	0	0		0	0	0		0	0	0		0	0	0		0	0	0
			0	0	0		0	0	0		0	0	0		0	0	0		0	0	0		0	0	0		0	0	0		0	0	0		0	0	0		0	0	0		0	0	0		0	0	0
Figure 6h
Tumor	naïve	12.1	10.8	10.7	2.4	10.7	3.5		Tumor	naïve	0.6	0.2	0.6	0.28	1.1	0.95
TCM	Re-challenged	13.3	26.2	17.6	19.2	19.1			TEM	Re-challenged	15.5	9.9	17	15.5	14.5
LN	naïve	7.5	8.7	9.2	8	8.4			LN	naïve	7.3	8.1	8	8	8.1
TCM	Re-challenged	18.4	16.5	16	20.1	17.8			TEM	Re-challenged	19.3	18.1	20	21	19.6
[truncated: 14 more columns]

## Sheet: Supplementrary Figure 1
Supplementrary Figure 1a
with Dox									without Dox
UE			APM						UE			APM
Mouse endogenous Pik3ca						Transgene PIK3CA H1047R			Mouse endogenous Pik3ca						Transgene PIK3CA H1047R
1.07	0.89	1.04	1.06	0.98	0.96	409	419	414	1.04	0.97	1	1.02	0.98	1	0	0	0
Supplementrary Figure 1b
Supplementrary Figure 1f
	Days after tumor injection	Tumor burden
	8	5.35	5.45	5.25
	12	10.35	12.35	8.35
	15	20.1	18.2	22.1
	19	35.7	30.5	40.7
	22	60.1	55.7	65.1
	26	100.2	90.2	110.1
	29	160.3	150.2	170.1
	33	250.8	240.2	260.1
	36	320.1	280.5	360.3
Supplementrary Figure 1g
Supplementrary Figure 1i
APM	Days after tumor injection
	Day7	length	Width	Volumn	Day11	length	Width	Volumn	Day14	length	Width	Volumn		Days after tumor injection	Control					GDC-0077
Control		8.58	6.63	188.575		14.82	10.31	787.654		18.77	14.45	1959.61		7	18.5	18.8	18.4	19.1	18.3	18.3	18.7	18.7	18.3	18.5
		8.77	6.48	184.128		14.66	11.38	949.267		16.13	15.11	1841.34		11	19.1	19.4	19	19.6	18.9	18.9	19.2	19.3	18.8	19
		7.58	6.55	162.6		10.33	10.16	533.16		13.03	12.36	995.294		14	19.7	20	19.7	20.3	19.6	19.5	19.7	19.9	19.6	19.5
		9.22	8.86	361.883		16.77	14.63	1794.7		19.51	18.66	3396.65
		9.07	8.83	353.589		13.15	10.74	758.41		17.81	15.45	2125.65
		8.92	6.33	178.707		12.46	9.63	577.751		17.17	14.22	1735.96
		8.68	7.18	223.737		13.72	10.65	778.078		14.82	12.54	1165.23
		9.06	6.74	205.787		15.57	11.14	966.115		18.26	12.63	1456.39
GDC-0077		6.83	6.75	155.596		11.15	8.73	424.887		10.38	8.63	386.535
		8.68	6.33	173.899		9.08	8.48	326.473		7.95	7.72	236.904
		9.37	6.81	217.272		11.04	8.18	369.356		7.74	5.92	135.63
		8.33	7.92	261.255		9.06	7.63	263.723		6.63	6.48	139.198
		6.82	5.88	117.899		9.18	6.64	202.371		7.46	6.05	136.527
		7.12	6.55	152.733		9.15	8.77	351.877		7.03	6.88	166.38
		7.04	6.18	134.437		9.47	9.28	407.771		11.23	9.34	489.828
		9.17	8.74	350.237		12.13	10.55	675.05		12.52	9.04	511.577
		7.46	6.38	151.827		10.23	8.36	357.485		13.62	10.66	773.858
		8.07	6.68	180.051		9.37	7.66	274.895		13.65	10.28	721.255
Supplementrary Figure 1j
APM	Days after tumor injection	Control					Byl719
Body weight	6	18.5	18.8	18.4	18.1	18.8	18.3	18.1	18.7	18.3	18.5
	10	18.6	20.1	20.4	19	18.9	18.4	18.2	18.7	18.3	18.5
	13	19.2	20	20.7	19.7	20.5	19.1	19	19.5	19	19.3
	17	19.3	20.3	20.9	20.5	20.8	19.3	19.2	19.6	19.1	19.3

## Sheet: Supplementrary Figure 2
Supplementrary Figure 2a
	Median time to recurrence
	18	1
	32	1
	36	1
	43	1
	43	1
	52	1
	52	1
	62	1
	62	1
	180	0
	180	0
	180	0
	180	0
	180	0
Supplementrary Figure 2c
Rec1	Days after tumor injection
	Day6	length	Width	Volumn	Day9	length	Width	Volumn	Day13	length	Width	Volumn	Day16	length	Width	Volumn	Day20	length	Width	Volumn	Day23	length	Width	Volumn	Day27	length	Width	Volumn
Control		2	2	4		6.48	4.58	67.9635		5.5	4.09	46.0023		9.06	7.09	227.714		13.02	10.32	693.331		17.82	13.8	1696.82		20.39	18.21	3380.7
		2	2	4		6.43	4.55	66.5585		4.9	3.59	31.5758		11.13	8.61	412.545		13.78	10.72	791.788		19.22	14.64	2059.71		20.17	17.25	3000.92
		6.08	3.04	28.0945		5.5	3.8	39.71		5.86	4.43	57.501		9.64	7.32	258.267		12.56	9.8	603.131		15.62	12.56	1232.06		20.12	15.02	2269.54
		0	0	0		5.38	3.59	34.669		4.08	3.37	23.1681		9.32	7.16	238.898		12.86	10.14	661.13		17.64	13.72	1660.26		21.68	15.6	2638.02
		7.2	3.6	46.656		6.02	4.18	52.5919		5.72	4.2	50.4504		9.76	7.35	263.63		12.72	9.94	628.391		16.34	13.28	1440.85		22.86	16.1	2962.77
		8.06	4.03	65.4508		5.03	3.47	30.2829		5.2	4.13	44.3479		8.78	6.83	204.789		12.98	10.16	669.934		17.42	13.56	1601.54		19.36	14.62	2069.05
		2	2	4		5.08	3.62	33.2852		8.3	6.52	176.418		13.06	9.31	565.995		15.02	11.84	1052.79		19.84	15.42	2358.74		21.36	18.61	3698.83
		0	0	0		6.76	4.99	84.1623		7.4	6.14	139.489		11.78	8.76	451.984		15.16	11.94	1080.63		19.86	14.78	2169.19		21.25	17.16	3128.7
Byl719		2	2	4		4.78	3.74	33.4304		6.64	5.27	92.206		9.88	7.4	270.514		12.24	9.62	566.372		14.84	11.84	1040.18		18.41	14.77	2008.1
		2	2	4		6.18	4.36	58.7397		6.56	5.28	91.4412		9.16	7.11	231.529		11.04	8.84	431.364		14.22	11.64	963.331		17.06	13.38	1527.08
		2	2	4		5.16	3.65	34.3721		5.98	4.81	69.1769		9.42	7.23	246.205		12.34	9.7	580.535		15.44	12.52	1210.11		20.12	15.02	2269.54
		2	2	4		5.79	4.12	49.1409		5.52	4.09	46.1696		10.02	7.48	280.312		12.3	9.7	578.654		14.72	11.72	1010.96		17.56	13.64	1633.52
		7.14	3.57	45.4993		5.79	4	46.32		6.12	4.93	74.373		8.36	6.29	165.378		9.78	8.04	316.097		13.64	11.26	864.691		18.32	13.92	1774.9
		6.82	3.41	39.6518		5.5	4	44		5.48	4.07	45.3878		9.96	7.41	273.442		12.2	9.6	562.176		15.86	12.8	1299.25		19.36	14.62	2069.05
		6.7	3.35	37.5954		6.37	4.1	53.5398		7.14	5.92	125.116		10.18	7.51	287.077		11.78	9.36	516.021		14.7	11.72	1009.58		20.01	16.41	2694.23
		8.6	4.3	79.507		8.11	4.65	87.6792		7.36	6.02	133.365		10.4	7.68	306.708		12.34	9.7	580.535		15.52	12.56	1224.17		20.24	17.58	3127.65
Rec9	Days after tumor injection
	Day7	length	Width	Volumn	Day10	length	Width	Volumn	Day14	length	Width	Volumn	Day17	length	Width	Volumn	Day21	length	Width	Volumn
Control		2	2	4		5.96	4.4	57.6928		8.96	7.04	222.036		14.08	10.77	816.59		17.74	13.71	1667.24
		2	2	4		6.62	4.82	76.8992		11.72	8.81	454.83		15.41	12.52	1207.76		20.24	15.52	2437.61
		2	2	4		5.74	4.26	52.0836		11.24	8.62	417.591		15.88	12.94	1329.5		18.22	13.96	1775.37
		2	2	4		5.3	4.04	43.2522		9.76	7.91	305.332		15.64	12.82	1285.24		19.66	15.22	2277.1
		2	2	4		5.56	4.18	48.5733		11.26	8.71	427.115		16.92	13.58	1560.16		21.54	16.35	2879.06
		2	2	4		8.08	6.1	150.328		13.9	10.64	786.807		17.98	14.1	1787.3		19.54	15.12	2233.56
		5.36	3.56	33.9652		7.4	5.74	121.906		14.15	10.82	828.287		18.48	14.46	1932.01		21.22	16.17	2774.19
		5.1	3.43	30.0005		7.12	5.64	113.242		14.32	10.88	847.561		18.02	14.11	1793.82		21.82	17.41	3306.91
Byl719		2	2	4		5.52	4.14	47.3053		9	7.06	224.296		14.06	10.76	813.917		17.96	13.98	1755.05
		2	2	4		6.78	4.94	82.7282		10.1	7.96	319.976		15.47	12.52	1212.46		20.94	15.86	2633.62
		2	2	4		8.24	6.24	160.423		14.36	10.88	849.928		16.86	13.42	1518.21		21.41	16.31	2847.7
		5.64	3.72	39.0243		8.94	6.66	198.27		13.38	10.46	731.964		16.14	13.12	1389.12		20.08	15.46	2399.68
		5.18	3.46	31.0064		6.8	4.98	84.3214		10.12	7.96	320.61		14.64	10.94	876.084		15.84	13.36	1413.64
		2	2	4		3.94	3.1	18.9317		8	6.22	154.754		10.98	8.94	438.781		14.86	11.87	1046.86
		2	2	4		6.82	4.98	84.5694		11.36	8.71	430.908		14.86	11.06	908.864		18.23	14.72	1975.02
		2	2	4		5.28	4	42.24		10.46	8.14	346.538		13.96	10.54	775.419		20.78	12.17	1538.85
Supplementrary Figure 2d
Supplementrary Figure 2e
IHC	% positive	primary APM			recurrent Rec1
	FGFR1	23	28	25	78	75	76
	FGFR2	40	42	42	100	99	99
	FGFR3	0	0	0	92	88	90
Supplementrary Figure 2h
	Days after tumor injection
Control	Day6	length	Width	Volumn	Day10	length	Width	Volumn	Day13	length	Width	Volumn	Day17	length	Width	Volumn	Day21	length	Width	Volumn	Day24	length	Width	Volumn	Day28	length	Width	Volumn	Day31	length	Width	Volumn	Day34	length	Width	Volumn	Day37	length	Width	Volumn
		18.65	12.43	1440.76		19.92	18.38	3364.73		19.94	18.85	3542.57		20.02	19.99	4000
		13.11	12.63	1045.63		17.74	16.73	2482.65		18.26	15.73	2259.06		19.89	19.54	3797.12
		11.65	10.85	685.734		15.88	13.02	1345.99		17.52	14.88	1939.59		19.47	18.28	3253.03
		13.06	9.83	630.987		16.28	11.54	1084.02		19.36	14.85	2134.66		20.05	18.89	3577.24
		12.33	10.16	636.386		15.03	13.34	1337.34		10.33	9.64	479.981		17.53	16.47	2377.6
		10.57	9.44	470.965		11.26	8.38	395.363		10.44	9.78	499.285		17.05	16.23	2245.59
		19.05	15.96	2426.22		19.27	15.37	2276.14		19.99	19.98	3990.01		20.52	19.89	4058.98
		10.95	10.12	560.719		17.16	13.62	1591.63		19.96	18.46	3400.9		20.35	19.95	4049.68
Byl719		11.12	10.06	562.692		11.25	8.96	451.584		8.44	6.28	166.43		8.33	6.12	155.998		10.6	9.2	448.592		13.1	11.5	866.238		15.2	13.9	1468.4		17.5	15.2	2021.6		19.7	17.4	2982.19		21.5	19.3	4004.27
		12.54	11.23	790.728		10.83	9.02	440.567		10.14	9.08	418.003		10.57	9.03	430.944		9.88	8.82	384.294		12.1	10.1	617.16		14.3	12.6	1135.13		16.5	14.8	1807.08		18.5	16.9	2641.89		20.5	18.9	3661.4
		12.62	9.85	612.212		11.93	10.99	720.453		8.74	8.22	295.274		8.9	8.1	291.964		9.1	6.9	216.626		11.3	8.9	447.537		13.5	10.9	801.968		15.7	13.1	1347.14		18	15.3	2106.81		20.1	17.5	3077.81
		11.85	10.66	673.291		12.55	10.33	669.598		9.66	8.08	315.333		9.07	8.38	318.468		9.7	7.9	302.688		12.1	9.7	569.244		14.5	11.7	992.452		16.7	13.9	1613.3		18.9	16.1	2449.53		20.7	18.3	3466.11
		10.62	9.43	472.191		13.03	10.25	684.482		10.22	9.06	419.447		10.1	9.13	420.952		8.5	5.8	142.97		10.9	8.7	412.51		13.2	10.9	784.146		15.7	12.9	1306.32		18.9	15.1	2154.69		20.6	17.9	3300.22
		10.68	9.58	490.086		14.15	11.37	914.634		9.83	7.42	270.602		9.14	7.08	229.078		9.1	8.2	305.942		11.5	9.9	563.558		13.7	12.1	1002.91		15.8	14	1548.4		17.9	16.2	2348.84		20.1	18.6	3476.9
		11.66	10.03	586.503		13.02	9.86	632.9		10.86	9.83	524.695		10.14	9.98	504.974		10.2	9.1	422.331		12.5	10.5	689.062		14.7	12.6	1166.89		17.2	14.8	1883.74		19.5	17	2817.75		21	19.1	3830.51
		11.38	10.64	644.163		14.03	13.28	1237.15		11.68	9.66	544.963		11.08	9.74	525.567		11.9	9.53	540.384		14.1	11.5	932.363		16.33	12.97	1373.52		18.5	14.45	1931.42		20.5	16.97	2951.8		21.5	19.1	3921.71
	gene expression	Control				Byl719
	FGFR1	1	0.89	1.06	1.1	2.1	1.8	0.96	2.3
	FGFR2	1	0.82	1.2	0.85	5	4.3	4.1	3.1
	FGFR3	1	0.76	1.26	1.1	5	5.4	5.1	3.1

[truncated: 4 more sheets: Supplementrary Figure 3, Supplementrary Figure 4, Supplementrary Figure 5, Supplementrary Figure 6]
